# Supplementary material for: Float-stacked graphene–PMMA laminate
Source: Nat Commun. 2024 Mar 11;15:2172. doi: 10.1038/s41467-024-46502-6 (PMC10928174; doi:10.1038/s41467-024-46502-6)
Supplement: Supplementary file 4 — Source data [file 41467_2024_46502_MOESM4_ESM.xlsx]

## Sheet: Figure 2b
Figure 2b
		Strain (%)	Stress (MPa)			Strain (%)	Stress (MPa)			Strain (%)	Stress (MPa)			Strain (%)	Stress (MPa)			Strain (%)	Stress (MPa)			Strain (%)	Stress (MPa)
	GPL-0	0	4.66394		GPL-10	0	1.97823		GPL-25	0	1.48783		GPL-50	0	4.51084		GPL-75	0	3.0989		GPL-100	0	7.39449
		0.01	4.67263			0.01	1.97909			0.01	1.74588			0.01	4.51227			0.01	3.10092			0.1	8.06524
		0.02	4.68149			0.02	1.98568			0.02	2.00609			0.02	4.5172			0.02	3.1058			0.2	9.99203
		0.03	4.70642			0.03	2.00201			0.03	2.29666			0.03	4.53			0.03	3.12254			0.3	14.0538
		0.04	4.74265			0.04	2.02807			0.04	2.6024			0.04	4.56055			0.04	3.15459			0.4	19.2144
		0.05	4.7917			0.05	2.06576			0.05	2.92285			0.05	4.61125			0.05	3.20053			0.5	24.7336
		0.06	4.85489			0.06	2.12506			0.06	3.26308			0.06	4.67904			0.06	3.26244			0.6	30.1739
		0.07	4.94802			0.07	2.20738			0.07	3.62038			0.07	4.76591			0.07	3.341			0.7	35.4213
		0.08	5.05802			0.08	2.3066			0.08	3.9866			0.08	4.87265			0.08	3.44806			0.8	40.5244
		0.09	5.18413			0.09	2.4231			0.09	4.36249			0.09	5.01182			0.09	3.58305			0.9	45.5032
		0.1	5.325			0.1	2.55709			0.1	4.74016			0.1	5.18201			0.1	3.73873			1	50.4029
		0.11	5.48252			0.11	2.71582			0.11	5.12			0.11	5.37142			0.11	3.9152			1.1	55.2782
		0.12	5.67166			0.12	2.90085			0.12	5.51119			0.12	5.58175			0.12	4.11216			1.2	60.0861
		0.13	5.87695			0.13	3.10424			0.13	5.90223			0.13	5.81395			0.13	4.33923			1.3	64.7353
		0.14	6.09825			0.14	3.32655			0.14	6.28793			0.14	6.07782			0.14	4.59489			1.4	69.2924
		0.15	6.33748			0.15	3.56662			0.15	6.67689			0.15	6.37358			0.15	4.8721			1.5	73.7758
		0.16	6.58987			0.16	3.83255			0.16	7.06552			0.16	6.69113			0.16	5.16794			1.6	78.1676
		0.17	6.86549			0.17	4.12365			0.17	7.453			0.17	7.02633			0.17	5.48373			1.7	82.4233
		0.18	7.15466			0.18	4.42594			0.18	7.84043			0.18	7.3779			0.18	5.8314			1.8	86.572
		0.19	7.45269			0.19	4.74219			0.19	8.22888			0.19	7.75244			0.19	6.20421			1.9	90.6774
		0.2	7.75508			0.2	5.07095			0.2	8.61096			0.2	8.14488			0.2	6.58588			2	94.7115
		0.21	8.06877			0.21	5.40879			0.21	8.99491			0.21	8.54577			0.21	6.98277			2.1	98.6151
		0.22	8.38588			0.22	5.75588			0.22	9.37556			0.22	8.95264			0.22	7.39417			2.2	102.399
		0.23	8.70202			0.23	6.10843			0.23	9.75917			0.23	9.3634			0.23	7.81706			2.3	106.054
		0.24	9.02288			0.24	6.45918			0.24	10.1433			0.24	9.77247			0.24	8.25336			2.4	109.63
		0.25	9.34486			0.25	6.81037			0.25	10.5296			0.25	10.1814			0.25	8.69826			2.5	113.061
		0.26	9.6651			0.26	7.16442			0.26	10.9125			0.26	10.5926			0.26	9.14431			2.6	116.36
		0.27	9.99365			0.27	7.5191			0.27	11.2942			0.27	11.0062			0.27	9.59452			2.7	119.645
		0.28	10.3198			0.28	7.87558			0.28	11.6724			0.28	11.422			0.28	10.0552			2.8	122.738
		0.29	10.6438			0.29	8.23296			0.29	12.0509			0.29	11.843			0.29	10.521			2.9	125.488
		0.3	10.9717			0.3	8.58557			0.3	12.433			0.3	12.2623			0.3	10.9921			3	127.794
		0.31	11.3003			0.31	8.93725			0.31	12.8173			0.31	12.6809			0.31	11.4727			3.1	129.871
		0.32	11.6269			0.32	9.29193			0.32	13.1984			0.32	13.1021			0.32	11.9547			3.2	131.873
		0.33	11.9603			0.33	9.64453			0.33	13.5802			0.33	13.5219			0.33	12.4407			3.3	133.807
		0.34	12.2938			0.34	9.9999			0.34	13.9645			0.34	13.9426			0.34	12.9339			3.4	135.683
		0.35	12.6211			0.35	10.3612			0.35	14.3451			0.35	14.3663			0.35	13.4299			3.5	137.519
		0.36	12.9518			0.36	10.7204			0.36	14.7245			0.36	14.7877			0.36	13.9281			3.6	139.323
		0.37	13.2854			0.37	11.0766			0.37	15.1102			0.37	15.2079			0.37	14.4307			3.7	141.095
		0.38	13.6128			0.38	11.4359			0.38	15.4945			0.38	15.6303			0.38	14.9317			3.8	140.976
		0.39	13.9432			0.39	11.7919			0.39	15.8737			0.39	16.0512			0.39	15.4289			3.85	128.013
		0.4	14.2764			0.4	12.1478			0.4	16.2561			0.4	16.4731			0.4	15.9287
		0.41	14.6059			0.41	12.5078			0.41	16.6388			0.41	16.8999			0.41	16.4278
		0.42	14.9315			0.42	12.8676			0.42	17.0219			0.42	17.3246			0.42	16.9243
		0.43	15.2597			0.43	13.2253			0.43	17.4073			0.43	17.746			0.43	17.425
		0.44	15.5873			0.44	13.5855			0.44	17.7963			0.44	18.1702			0.44	17.9272
		0.45	15.9146			0.45	13.946			0.45	18.1781			0.45	18.5969			0.45	18.424
		0.46	16.2443			0.46	14.3068			0.46	18.5634			0.46	19.0215			0.46	18.9232
		0.47	16.5698			0.47	14.6694			0.47	18.9498			0.47	19.4482			0.47	19.4242
		0.48	16.8948			0.48	15.0327			0.48	19.3356			0.48	19.8788			0.48	19.9222
		0.49	17.2194			0.49	15.3938			0.49	19.7217			0.49	20.3062			0.49	20.4222
		0.5	17.5435			0.5	15.755			0.5	20.1148			0.5	20.7306			0.5	20.9241
		0.51	17.8645			0.51	16.1162			0.51	20.5021			0.51	21.1543			0.51	21.4198
		0.52	18.1912			0.52	16.4773			0.52	20.8892			0.52	21.5772			0.52	21.9156
		0.53	18.5171			0.53	16.8398			0.53	21.2761			0.53	21.9995			0.53	22.4116
		0.54	18.8371			0.54	17.2027			0.54	21.6629			0.54	22.4233			0.54	22.9035
		0.55	19.1598			0.55	17.5617			0.55	22.0505			0.55	22.844			0.55	23.3938
		0.56	19.4824			0.56	17.92			0.56	22.4394			0.56	23.263			0.56	23.8851
		0.57	19.8048			0.57	18.2785			0.57	22.8248			0.57	23.6839			0.57	24.3714
		0.58	20.1272			0.58	18.6348			0.58	23.2099			0.58	24.1048			0.58	24.8531
		0.59	20.4522			0.59	18.9939			0.59	23.5943			0.59	24.5258			0.59	25.3341
		0.6	20.7739			0.6	19.3569			0.6	23.9782			0.6	24.9515			0.6	25.813
		0.61	21.0952			0.61	19.718			0.61	24.3624			0.61	25.3764			0.61	26.2899
		0.62	21.4159			0.62	20.078			0.62	24.748			0.62	25.7975			0.62	26.7673
		0.63	21.7361			0.63	20.4382			0.63	25.1315			0.63	26.2188			0.63	27.2414
		0.64	22.0562			0.64	20.796			0.64	25.5113			0.64	26.638			0.64	27.7109
		0.65	22.3786			0.65	21.1536			0.65	25.89			0.65	27.058			0.65	28.1791
		0.66	22.6975			0.66	21.5122			0.66	26.2658			0.66	27.4824			0.66	28.6462
		0.67	23.0155			0.67	21.8707			0.67	26.638			0.67	27.9065			0.67	29.1122
		0.68	23.3332			0.68	22.2268			0.68	27.0126			0.68	28.3289			0.68	29.5798
		0.69	23.6504			0.69	22.5825			0.69	27.3871			0.69	28.7536			0.69	30.046
		0.7	23.9676			0.7	22.9379			0.7	27.7589			0.7	29.1773			0.7	30.5098
		0.71	24.2869			0.71	23.2926			0.71	28.1312			0.71	29.5987			0.71	30.9762
		0.72	24.6022			0.72	23.6482			0.72	28.4998			0.72	30.0218			0.72	31.4418
		0.73	24.9171			0.73	24.0036			0.73	28.8647			0.73	30.4458			0.73	31.9056
		0.74	25.2338			0.74	24.3564			0.74	29.2309			0.74	30.8654			0.74	32.3724
		0.75	25.547			0.75	24.7102			0.75	29.5976			0.75	31.2814			0.75	32.8413
		0.76	25.8596			0.76	25.0632			0.76	29.9594			0.76	31.696			0.76	33.3048
		0.77	26.1737			0.77	25.4133			0.77	30.3216			0.77	32.1092			0.77	33.7702
		0.78	26.4861			0.78	25.7644			0.78	30.6811			0.78	32.5209			0.78	34.2363
		0.79	26.793			0.79	26.1165			0.79	31.0376			0.79	32.9302			0.79	34.7002
		0.8	27.1046			0.8	26.4644			0.8	31.3947			0.8	33.335			0.8	35.1664
		0.81	27.4149			0.81	26.8091			0.81	31.7496			0.81	33.7391			0.81	35.6337
		0.82	27.7217			0.82	27.1544			0.82	32.0994			0.82	34.1435			0.82	36.0972
		0.83	28.0311			0.83	27.4987			0.83	32.4516			0.83	34.5466			0.83	36.5598
		0.84	28.3415			0.84	27.8422			0.84	32.8057			0.84	34.9505			0.84	37.0224
		0.85	28.6468			0.85	28.1883			0.85	33.1572			0.85	35.3571			0.85	37.4803
		0.86	28.9546			0.86	28.5332			0.86	33.5092			0.86	35.7621			0.86	37.9381
		0.87	29.2637			0.87	28.8752			0.87	33.8622			0.87	36.1647			0.87	38.3958
		0.88	29.5698			0.88	29.2183			0.88	34.2111			0.88	36.5666			0.88	38.8477
		0.89	29.8762			0.89	29.559			0.89	34.5571			0.89	36.9647			0.89	39.2961
		0.9	30.1831			0.9	29.8976			0.9	34.9041			0.9	37.3604			0.9	39.7461
		0.91	30.4846			0.91	30.2371			0.91	35.25			0.91	37.7579			0.91	40.1931
		0.92	30.7858			0.92	30.5738			0.92	35.5946			0.92	38.1533			0.92	40.6373
		0.93	31.088			0.93	30.9086			0.93	35.9417			0.93	38.544			0.93	41.0826
		0.94	31.3872			0.94	31.2462			0.94	36.2868			0.94	38.9373			0.94	41.5247
		0.95	31.6865			0.95	31.583			0.95	36.6276			0.95	39.3299			0.95	41.9613
		0.96	31.9865			0.96	31.9175			0.96	36.9692			0.96	39.7205			0.96	42.3985
		0.97	32.2824			0.97	32.2551			0.97	37.3099			0.97	40.1131			0.97	42.836
		0.98	32.5763			0.98	32.5915			0.98	37.6485			0.98	40.5092			0.98	43.2691
		0.99	32.8718			0.99	32.9227			0.99	37.9898			0.99	40.8977			0.99	43.7058
		1	33.1667			1	33.2557			1	38.3324			1	41.2872			1	44.1448
		1.01	33.4614			1.01	33.5891			1.01	38.6709			1.01	41.676			1.01	44.5801
		1.02	33.757			1.02	33.9205			1.02	39.0088			1.02	42.0631			1.02	45.0168
		1.03	34.051			1.03	34.2532			1.03	39.3462			1.03	42.4497			1.03	45.4543
		1.04	34.3421			1.04	34.5868			1.04	39.6815			1.04	42.8379			1.04	45.8883
		1.05	34.6324			1.05	34.9161			1.05	40.0164			1.05	43.2212			1.05	46.3207
		1.06	34.9209			1.06	35.2435			1.06	40.3527			1.06	43.6041			1.06	46.7557
		1.07	35.2068			1.07	35.5712			1.07	40.6868			1.07	43.9875			1.07	47.1853
		1.08	35.4951			1.08	35.8984			1.08	41.0207			1.08	44.3703			1.08	47.6147
		1.09	35.7842			1.09	36.2267			1.09	41.3561			1.09	44.752			1.09	48.0447
		1.1	36.0699			1.1	36.5556			1.1	41.6913			1.1	45.1381			1.1	48.4742
		1.11	36.3539			1.11	36.8816			1.11	42.0278			1.11	45.5203			1.11	48.9032
		1.12	36.6386			1.12	37.2051			1.12	42.3658			1.12	45.8996			1.12	49.3382
		1.13	36.9209			1.13	37.5279			1.13	42.7			1.13	46.2781			1.13	49.7653
		1.14	37.2043			1.14	37.8481			1.14	43.0327			1.14	46.6551			1.14	50.1915
		1.15	37.4915			1.15	38.1662			1.15	43.3668			1.15	47.0311			1.15	50.6184
		1.16	37.7773			1.16	38.4869			1.16	43.699			1.16	47.4087			1.16	51.0417
		1.17	38.0606			1.17	38.8055			1.17	44.0328			1.17	47.7835			1.17	51.4604
		1.18	38.3446			1.18	39.1207			1.18	44.3714			1.18	48.1537			1.18	51.8856
		1.19	38.6259			1.19	39.4389			1.19	44.7057			1.19	48.5241			1.19	52.3105
		1.2	38.9064			1.2	39.7572			1.2	45.037			1.2	48.8919			1.2	52.7334
		1.21	39.1862			1.21	40.0731			1.21	45.369			1.21	49.258			1.21	53.1584
		1.22	39.4634			1.22	40.39			1.22	45.6986			1.22	49.6262			1.22	53.5807
		1.23	39.7382			1.23	40.7076			1.23	46.0263			1.23	49.9975			1.23	54.0003
		1.24	40.0171			1.24	41.0209			1.24	46.3587			1.24	50.3639			1.24	54.4218
		1.25	40.2923			1.25	41.335			1.25	46.6915			1.25	50.7301			1.25	54.8403
		1.26	40.5696			1.26	41.6493			1.26	47.0204			1.26	51.0968			1.26	55.2537
		1.27	40.849			1.27	41.9621			1.27	47.3484			1.27	51.4632			1.27	55.6709
		1.28	41.1275			1.28	42.2768			1.28	47.6757			1.28	51.829			1.28	56.0853
		1.29	41.4014			1.29	42.5928			1.29	48.0006			1.29	52.1967			1.29	56.4941
		1.3	41.6781			1.3	42.9032			1.3	48.3251			1.3	52.5597			1.3	56.9036
		1.31	41.9516			1.31	43.2139			1.31	48.6497			1.31	52.9228			1.31	57.3157
		1.32	42.2228			1.32	43.5271			1.32	48.9713			1.32	53.2867			1.32	57.721
		1.33	42.4954			1.33	43.8386			1.33	49.2924			1.33	53.6502			1.33	58.1226
		1.34	42.7702			1.34	44.1507			1.34	49.6142			1.34	54.0134			1.34	58.521
		1.35	43.0418			1.35	44.4679			1.35	49.9352			1.35	54.3814			1.35	58.915
		1.36	43.3152			1.36	44.7837			1.36	50.2552			1.36	54.7433			1.36	59.3034
		1.37	43.5886			1.37	45.0967			1.37	50.578			1.37	55.1043			1.37	59.6883
		1.38	43.861			1.38	45.4094			1.38	50.8991			1.38	55.4658			1.38	60.0583
		1.39	44.1328			1.39	45.7219			1.39	51.217			1.39	55.8263			1.39	60.4164
		1.4	44.4075			1.4	46.034			1.4	51.5342			1.4	56.1836			1.4	60.7649
		1.41	44.6791			1.41	46.3452			1.41	51.8505			1.41	56.5469			1.41	61.1023
		1.42	44.949			1.42	46.6537			1.42	52.1639			1.42	56.9073			1.42	61.4252
		1.43	45.2207			1.43	46.9621			1.43	52.4791			1.43	57.2625			1.43	61.7257
		1.44	45.4914			1.44	47.271			1.44	52.7942			1.44	57.6181			1.44	62.0081
		1.45	45.7606			1.45	47.5772			1.45	53.1073			1.45	57.9738			1.45	62.2734
		1.46	46.0321			1.46	47.8827			1.46	53.4191			1.46	58.3263			1.46	62.5237
		1.47	46.3042			1.47	48.1901			1.47	53.7299			1.47	58.6797			1.47	62.7625
		1.48	46.5739			1.48	48.496			1.48	54.0399			1.48	59.0358			1.48	62.9839
		1.49	46.8431			1.49	48.7982			1.49	54.3513			1.49	59.3888			1.49	63.1943
		1.5	47.1117			1.5	49.102			1.5	54.6611			1.5	59.7396			1.5	63.4003
		1.51	47.3796			1.51	49.4052			1.51	54.9686			1.51	60.0894			1.51	63.601
		1.52	47.6469			1.52	49.7063			1.52	55.2772			1.52	60.4357			1.52	63.7993
		1.53	47.9148			1.53	50.0066			1.53	55.5843			1.53	60.7825			1.53	63.9935
		1.54	48.1801			1.54	50.308			1.54	55.8876			1.54	61.1308			1.54	64.1855
		1.55	48.4448			1.55	50.6062			1.55	56.1932			1.55	61.4762			1.55	64.377
		1.56	48.7087			1.56	50.903			1.56	56.4999			1.56	61.8195			1.56	64.5699
		1.57	48.9709			1.57	51.2001			1.57	56.8037			1.57	62.1644			1.57	64.7609
		1.58	49.2321			1.58	51.4966			1.58	57.1059			1.58	62.5068			1.58	64.956
		1.59	49.4956			1.59	51.7925			1.59	57.4095			1.59	62.8471			1.59	65.1559
		1.6	49.7557			1.6	52.0896			1.6	57.7115			1.6	63.1891			1.6	65.3603
		1.61	50.0137			1.61	52.3833			1.61	58.0135			1.61	63.5291			1.61	65.57
		1.62	50.2721			1.62	52.6757			1.62	58.3155			1.62	63.8677			1.62	65.7882
		1.63	50.5296			1.63	52.9687			1.63	58.6146			1.63	64.206			1.63	66.0115
		1.64	50.7869			1.64	53.2611			1.64	58.9121			1.64	64.5414			1.64	66.2366
		1.65	51.0452			1.65	53.5528			1.65	59.2087			1.65	64.8779			1.65	66.462
		1.66	51.3015			1.66	53.847			1.66	59.504			1.66	65.2175			1.66	66.6861
		1.67	51.5545			1.67	54.1387			1.67	59.7982			1.67	65.5549			1.67	66.9061
		1.68	51.8059			1.68	54.4275			1.68	60.0938			1.68	65.8909			1.68	67.1228
		1.69	52.0554			1.69	54.7156			1.69	60.3872			1.69	66.228			1.69	67.3362
		1.7	52.3065			1.7	55.0029			1.7	60.6791			1.7	66.5625			1.7	67.5446
		1.71	52.5582			1.71	55.2872			1.71	60.9697			1.71	66.8953			1.71	67.7511
		1.72	52.8074			1.72	55.5731			1.72	61.2593			1.72	67.2271			1.72	67.9555
		1.73	53.0548			1.73	55.8586			1.73	61.5482			1.73	67.5605			1.73	68.1549
		1.74	53.3022			1.74	56.1422			1.74	61.8385			1.74	67.8902			1.74	68.3539
		1.75	53.5471			1.75	56.4251			1.75	62.1288			1.75	68.2202			1.75	68.554
		1.76	53.7908			1.76	56.7086			1.76	62.4155			1.76	68.5498			1.76	68.749
		1.77	54.0347			1.77	56.9901			1.77	62.703			1.77	68.8782			1.77	68.9441
		1.78	54.2792			1.78	57.2717			1.78	62.9905			1.78	69.2029			1.78	69.1416
		1.79	54.5196			1.79	57.5533			1.79	63.2751			1.79	69.5275			1.79	69.3367
		1.8	54.759			1.8	57.8322			1.8	63.5609			1.8	69.846			1.8	69.534
		1.81	54.998			1.81	58.109			1.81	63.8439			1.81	70.1648			1.81	69.7367
		1.82	55.2364			1.82	58.3846			1.82	64.1234			1.82	70.4858			1.82	69.9392
		1.83	55.4733			1.83	58.6615			1.83	64.404			1.83	70.8037			1.83	70.1476
		1.84	55.7109			1.84	58.9368			1.84	64.6843			1.84	71.1195			1.84	70.3631
		1.85	55.9469			1.85	59.2144			1.85	64.9615			1.85	71.4397			1.85	70.5823
		1.86	56.1807			1.86	59.489			1.86	65.2411			1.86	71.755			1.86	70.807
		1.87	56.4138			1.87	59.7633			1.87	65.5206			1.87	72.0688			1.87	71.0398
		1.88	56.6465			1.88	60.036			1.88	65.7946			1.88	72.3846			1.88	71.2827
		1.89	56.88			1.89	60.3096			1.89	66.0712			1.89	72.6976			1.89	71.5326
		1.9	57.1146			1.9	60.5815			1.9	66.3478			1.9	73.0096			1.9	71.7906
		1.91	57.3479			1.91	60.8562			1.91	66.6206			1.91	73.3239			1.91	72.0526
		1.92	57.5804			1.92	61.1279			1.92	66.8919			1.92	73.6359			1.92	72.3196
		1.93	57.8131			1.93	61.398			1.93	67.1648			1.93	73.9469			1.93	72.5979
		1.94	58.0443			1.94	61.6678			1.94	67.4327			1.94	74.26			1.94	72.8816
		1.95	58.2762			1.95	61.9375			1.95	67.6991			1.95	74.5704			1.95	73.1669
		1.96	58.5094			1.96	62.2068			1.96	67.9665			1.96	74.8798			1.96	73.4556
		1.97	58.7403			1.97	62.4779			1.97	68.2335			1.97	75.1916			1.97	73.7479
		1.98	58.9705			1.98	62.7494			1.98	68.4999			1.98	75.5031			1.98	74.0457
		1.99	59.2021			1.99	63.0185			1.99	68.7681			1.99	75.8081			1.99	74.346
		2	59.4323			2	63.2886			2	69.0362			2	76.1145			2	74.6508
		2.01	59.6622			2.01	63.5566			2.01	69.2991			2.01	76.4205			2.01	74.9541
		2.02	59.8938			2.02	63.8234			2.02	69.5631			2.02	76.726			2.02	75.2576
		2.03	60.1253			2.03	64.0898			2.03	69.8272			2.03	77.0308			2.03	75.5602
		2.04	60.354			2.04	64.3579			2.04	70.0911			2.04	77.3397			2.04	75.8617
		2.05	60.5821			2.05	64.6219			2.05	70.3547			2.05	77.6428			2.05	76.159
		2.06	60.8095			2.06	64.8861			2.06	70.6201			2.06	77.9445			2.06	76.4599
		2.07	61.0351			2.07	65.1503			2.07	70.8808			2.07	78.2452			2.07	76.76
		2.08	61.261			2.08	65.4141			2.08	71.1427			2.08	78.5448			2.08	77.0556
		2.09	61.4876			2.09	65.6753			2.09	71.4021			2.09	78.8424			2.09	77.3533
		2.1	61.7113			2.1	65.9395			2.1	71.663			2.1	79.1412			2.1	77.6488
		2.11	61.9337			2.11	66.1997			2.11	71.923			2.11	79.4364			2.11	77.9448
		2.12	62.1561			2.12	66.4599			2.12	72.187			2.12	79.7301			2.12	78.2418
		2.13	62.3766			2.13	66.72			2.13	72.4437			2.13	80.0224			2.13	78.5412
		2.14	62.5971			2.14	66.9794			2.14	72.7013			2.14	80.3096			2.14	78.8392
		2.15	62.8191			2.15	67.2382			2.15	72.9584			2.15	80.5975			2.15	79.1434
		2.16	63.0376			2.16	67.4997			2.16	73.2144			2.16	80.887			2.16	79.4464
		2.17	63.2536			2.17	67.7571			2.17	73.4674			2.17	81.1727			2.17	79.7502
		2.18	63.4698			2.18	68.0127			2.18	73.7264			2.18	81.4542			2.18	80.0587
		2.19	63.6842			2.19	68.2696			2.19	73.9808			2.19	81.7373			2.19	80.3657
		2.2	63.8977			2.2	68.5223			2.2	74.2317			2.2	82.014			2.2	80.6711
		2.21	64.1123			2.21	68.7726			2.21	74.4835			2.21	82.2907			2.21	80.9808
		2.22	64.3247			2.22	69.0241			2.22	74.7349			2.22	82.5657			2.22	81.2928
		2.23	64.5351			2.23	69.2755			2.23	74.9833			2.23	82.841			2.23	81.6061
		2.24	64.7457			2.24	69.5243			2.24	75.2354			2.24	83.1068			2.24	81.9247
		2.25	64.9555			2.25	69.774			2.25	75.4874			2.25	83.3743			2.25	82.2487
		2.26	65.1643			2.26	70.0216			2.26	75.7361			2.26	83.6369			2.26	82.5691
		2.27	65.3742			2.27	70.2701			2.27	75.9843			2.27	83.8963			2.27	82.8939
		2.28	65.5828			2.28	70.5187			2.28	76.2321			2.28	84.1524			2.28	83.2219
		2.29	65.7886			2.29	70.769			2.29	76.4794			2.29	84.4042			2.29	83.5513
		2.3	65.9952			2.3	71.0157			2.3	76.7264			2.3	84.6477			2.3	83.8819
		2.31	66.2012			2.31	71.2648			2.31	76.9726			2.31	84.8869			2.31	84.2164
		2.32	66.4057			2.32	71.5127			2.32	77.2159			2.32	85.1246			2.32	84.5457
		2.33	66.6115			2.33	71.7599			2.33	77.461			2.33	85.3587			2.33	84.8788
		2.34	66.8184			2.34	72.0069			2.34	77.7032			2.34	85.5834			2.34	85.216
		2.35	67.0216			2.35	72.2576			2.35	77.9469			2.35	85.808			2.35	85.5476
		2.36	67.2238			2.36	72.5028			2.36	78.1918			2.36	86.0255			2.36	85.8821
		2.37	67.4262			2.37	72.748			2.37	78.4384			2.37	86.2392			2.37	86.2205
		2.38	67.6269			2.38	72.9953			2.38	78.6794			2.38	86.4517			2.38	86.5565
		2.39	67.8276			2.39	73.2405			2.39	78.9219			2.39	86.6592			2.39	86.8893
		2.4	68.0298			2.4	73.4848			2.4	79.1613			2.4	86.8638			2.4	87.2285
		2.41	68.2291			2.41	73.7317			2.41	79.3964			2.41	87.0699			2.41	87.565
		2.42	68.4264			2.42	73.9745			2.42	79.6307			2.42	87.2726			2.42	87.9014
		2.43	68.6241			2.43	74.2135			2.43	79.8684			2.43	87.4696			2.43	88.2407
		2.44	68.8202			2.44	74.4532			2.44	80.1026			2.44	87.6673			2.44	88.5799
		2.45	69.0156			2.45	74.6923			2.45	80.3331			2.45	87.8624			2.45	88.9121
		2.46	69.2121			2.46	74.9277			2.46	80.5646			2.46	88.0565			2.46	89.2466
		2.47	69.4068			2.47	75.1654			2.47	80.7908			2.47	88.2516			2.47	89.5807
		2.48	69.5999			2.48	75.403			2.48	81.0169			2.48	88.4482			2.48	89.91
		2.49	69.7933			2.49	75.6358			2.49	81.2402			2.49	88.6384			2.49	90.2415
		2.5	69.986			2.5	75.8688			2.5	81.4632			2.5	88.8296			2.5	90.5755
		2.51	70.1779			2.51	76.1007			2.51	81.6749			2.51	89.0206			2.51	90.9055
		2.52	70.3706			2.52	76.3297			2.52	81.8857			2.52	89.2094			2.52	91.2345
		2.53	70.563			2.53	76.5593			2.53	82.0953			2.53	89.3994			2.53	91.5615
		2.54	70.7528			2.54	76.79			2.54	82.2977			2.54	89.5905			2.54	91.8844
		2.55	70.9421			2.55	77.0159			2.55	82.5007			2.55	89.7778			2.55	92.209
		2.56	71.1304			2.56	77.2397			2.56	82.6969			2.56	89.9662			2.56	92.5358
		2.57	71.3176			2.57	77.4614			2.57	82.8863			2.57	90.1543			2.57	92.8585
		2.58	71.5049			2.58	77.679			2.58	83.0742			2.58	90.3402			2.58	93.179
		2.59	71.6923			2.59	77.8952			2.59	83.2606			2.59	90.5268			2.59	93.5014
		2.6	71.8769			2.6	78.1127			2.6	83.442			2.6	90.7165			2.6	93.8172
		2.61	72.0591			2.61	78.3218			2.61	83.6194			2.61	90.9022			2.61	94.1322
		2.62	72.2407			2.62	78.5266			2.62	83.7953			2.62	91.0871			2.62	94.4409
		2.63	72.4213			2.63	78.7297			2.63	83.9653			2.63	91.2732			2.63	94.7603
		2.64	72.6011			2.64	78.9283			2.64	84.1329			2.64	91.4564			2.64	95.0745
		2.65	72.7808			2.65	79.1216			2.65	84.2978			2.65	91.6371			2.65	95.3911
		2.66	72.9591			2.66	79.3117			2.66	84.4575			2.66	91.8207			2.66	95.7077
		2.67	73.1352			2.67	79.4983			2.67	84.617			2.67	92.0021			2.67	96.0829
		2.68	73.3103			2.68	79.6785			2.68	84.7761			2.68	92.1811			2.68	96.4038
		2.69	73.4844			2.69	79.8565			2.69	84.9322			2.69	92.3607			2.69	96.7234
		2.7	73.6576			2.7	80.0316			2.7	85.0868			2.7	92.5398			2.7	97.0434
		2.71	73.8312			2.71	80.202			2.71	85.2404			2.71	92.7167			2.71	97.3616
		2.72	74.0024			2.72	80.3698			2.72	85.3916			2.72	92.8966			2.72	97.6641
		2.73	74.1713			2.73	80.5371			2.73	85.5422			2.73	93.0782			2.73	97.9447
		2.74	74.3402			2.74	80.7016			2.74	85.6932			2.74	93.2564			2.74	98.259
		2.75	74.509			2.75	80.8662			2.75	85.8431			2.75	93.4364			2.75	98.5749
		2.76	74.6752			2.76	81.028			2.76	85.9905			2.76	93.6172			2.76	98.8878
		2.77	74.8409			2.77	81.1888			2.77	86.1372			2.77	93.7971			2.77	99.2002
		2.78	75.0058			2.78	81.3504			2.78	86.2836			2.78	93.9781			2.78	99.5119
		2.79	75.1679			2.79	81.5119			2.79	86.4297			2.79	94.1639			2.79	99.8224
		2.8	75.3285			2.8	81.6701			2.8	86.5767			2.8	94.3497			2.8	100.133
		2.81	75.4873			2.81	81.8286			2.81	86.7229			2.81	94.5374			2.81	100.445
		2.82	75.6432			2.82	81.9884			2.82	86.868			2.82	94.7287			2.82	100.755
		2.83	75.7974			2.83	82.1466			2.83	87.0141			2.83	94.9202			2.83	101.061
		2.84	75.9504			2.84	82.3059			2.84	87.1587			2.84	95.1175			2.84	101.371
		2.85	76.1005			2.85	82.4664			2.85	87.3028			2.85	95.3165			2.85	101.678
		2.86	76.2469			2.86	82.625			2.86	87.4496			2.86	95.5155			2.86	101.985
		2.87	76.3906			2.87	82.7815			2.87	87.5965			2.87	95.7145			2.87	102.295
		2.88	76.5324			2.88	82.9374			2.88	87.7403			2.88	95.9172			2.88	102.605
		2.89	76.6731			2.89	83.0912			2.89	87.8852			2.89	96.1233			2.89	102.908
		2.9	76.8123			2.9	83.2458			2.9	88.0297			2.9	96.331			2.9	103.213
		2.91	76.947			2.91	83.4007			2.91	88.173			2.91	96.542			2.91	103.518
		2.92	77.0797			2.92	83.5535			2.92	88.3173			2.92	96.7559			2.92	103.823
		2.93	77.2118			2.93	83.7054			2.93	88.4644			2.93	96.9666			2.93	104.131
		2.94	77.3416			2.94	83.858			2.94	88.6094			2.94	97.1778			2.94	104.439
		2.95	77.4701			2.95	84.0084			2.95	88.7547			2.95	97.389			2.95	104.743
		2.96	77.5979			2.96	84.1569			2.96	88.9004			2.96	97.6			2.96	105.045
		2.97	77.722			2.97	84.3059			2.97	89.0463			2.97	97.8107			2.97	105.347
		2.98	77.8445			2.98	84.454			2.98	89.1921			2.98	98.0224			2.98	105.647
		2.99	77.9664			2.99	84.5997			2.99	89.3403			2.99	98.2291			2.99	105.95
		3	78.0866			3	84.7444			3	89.488			3	98.4371			3	106.255
		3.01	78.2056			3.01	84.8872			3.01	89.6342			3.01	98.6462			3.01	106.557
		3.02	78.3253			3.02	85.0291			3.02	89.7813			3.02	98.8527			3.02	106.858
		3.03	78.4434			3.03	85.1701			3.03	89.9283			3.03	99.0588			3.03	107.159
		3.04	78.5598			3.04	85.3116			3.04	90.0751			3.04	99.2668			3.04	107.456
		3.05	78.6762			3.05	85.451			3.05	90.2216			3.05	99.47			3.05	107.752
		3.06	78.7907			3.06	85.5891			3.06	90.3679			3.06	99.6706			3.06	108.052
		3.07	78.9029			3.07	85.7269			3.07	90.5124			3.07	99.8722			3.07	108.35
		3.08	79.0155			3.08	85.8644			3.08	90.6562			3.08	100.073			3.08	108.645
		3.09	79.1272			3.09	86.0018			3.09	90.7993			3.09	100.271			3.09	108.942
		3.1	79.2371			3.1	86.1422			3.1	90.9419			3.1	100.472			3.1	109.235
		3.11	79.346			3.11	86.2808			3.11	91.0842			3.11	100.669			3.11	109.527
		3.12	79.454			3.12	86.4204			3.12	91.2255			3.12	100.861			3.12	109.821
		3.13	79.561			3.13	86.5623			3.13	91.3654			3.13	101.056			3.13	110.114
		3.14	79.6675			3.14	86.7042			3.14	91.5049			3.14	101.246			3.14	110.403
		3.15	79.7731			3.15	86.8461			3.15	91.6445			3.15	101.434			3.15	110.693
		3.16	79.8755			3.16	86.9942			3.16	91.7844			3.16	101.624			3.16	110.982
		3.17	79.9758			3.17	87.1423			3.17	91.9256			3.17	101.814			3.17	111.269
		3.18	80.0742			3.18	87.2909			3.18	92.0678			3.18	101.998			3.18	111.558
		3.19	80.1711			3.19	87.4412			3.19	92.2078			3.19	102.182			3.19	111.848
		3.2	80.2678			3.2	87.5934			3.2	92.349			3.2	102.364			3.2	112.136
		3.21	80.3641			3.21	87.749			3.21	92.492			3.21	102.545			3.21	112.426
		3.22	80.4588			3.22	87.9096			3.22	92.6348			3.22	102.727			3.22	112.715
		3.23	80.5532			3.23	88.072			3.23	92.7795			3.23	102.909			3.23	113
		3.24	80.6479			3.24	88.2343			3.24	92.9268			3.24	103.088			3.24	113.284
		3.25	80.7425			3.25	88.3996			3.25	93.0744			3.25	103.268			3.25	113.569
		3.26	80.8374			3.26	88.5659			3.26	93.2219			3.26	103.447			3.26	113.85
		3.27	80.9339			3.27	88.733			3.27	93.3707			3.27	103.625			3.27	114.132
		3.28	81.03			3.28	88.9009			3.28	93.5196			3.28	103.803			3.28	114.415
		3.29	81.1259			3.29	89.0703			3.29	93.6703			3.29	103.985			3.29	114.697
		3.3	81.2224			3.3	89.2397			3.3	93.8218			3.3	104.163			3.3	114.98
		3.31	81.3203			3.31	89.4103			3.31	93.9744			3.31	104.343			3.31	115.265
		3.32	81.4195			3.32	89.579			3.32	94.1259			3.32	104.523			3.32	115.547
		3.33	81.5211			3.33	89.7452			3.33	94.2773			3.33	104.702			3.33	115.827
		3.34	81.623			3.34	89.8968			3.34	94.4286			3.34	104.882			3.34	116.107
		3.35	81.7244			3.35	90.0066			3.35	94.5795			3.35	105.063			3.35	116.383
		3.36	81.8278			3.36	89.9644			3.36	94.7305			3.36	105.24			3.36	116.66
		3.37	81.9317			3.37	89.473			3.37	94.8816			3.37	105.416			3.37	116.952
		3.38	82.0357			3.38	88.5362			3.38	95.0309			3.38	105.594			3.38	117.259
		3.39	82.1414			3.39	87.0355			3.39	95.1795			3.39	105.768			3.39	117.533
		3.4	82.2479			3.4	84.9012			3.4	95.3279			3.4	105.943			3.4	117.809
		3.41	82.3521			3.41	81.9482			3.41	95.4752			3.41	106.121			3.41	118.084
		3.42	82.4568			3.42	77.8328			3.42	95.6232			3.42	106.295			3.42	118.356
		3.43	82.5614			3.43	73.33			3.43	95.7714			3.43	106.467			3.43	118.604
		3.44	82.6654							3.44	95.9176			3.44	106.639			3.44	118.855
		3.45	82.77							3.45	96.0618			3.45	106.809			3.45	119.121
		3.46	82.8762							3.46	96.2056			3.46	106.976			3.46	119.387
		3.47	82.9814							3.47	96.3476			3.47	107.146			3.47	119.653
		3.48	83.0859							3.48	96.4891			3.48	107.333			3.48	119.917
		3.49	83.1908							3.49	96.6313			3.49	107.496			3.49	120.181
		3.5	83.2952							3.5	96.771			3.5	107.66			3.5	120.446
		3.51	83.398							3.51	96.9074			3.51	107.825			3.51	120.708
		3.52	83.5001							3.52	97.0437			3.52	107.989			3.52	120.967
		3.53	83.592							3.53	97.1785			3.53	108.153			3.53	121.227
		3.54	83.6502							3.54	97.3114			3.54	108.319			3.54	121.485
		3.55	83.6327							3.55	97.4438			3.55	108.48			3.55	121.741
		3.56	83.4447							3.56	97.5752			3.56	108.641			3.56	121.999
		3.57	82.7048							3.57	97.7031			3.57	108.803			3.57	122.256
		3.58	81.3962							3.58	97.8208			3.58	108.965			3.58	122.511
		3.59	79.4739							3.59	97.9061			3.59	109.124			3.59	122.765
		3.6	76.9317							3.6	97.8151			3.6	109.288			3.6	123.018
		3.61	73.776							3.61	97.3842			3.61	109.45			3.61	123.268
		3.62	69.7231							3.62	96.545			3.62	109.609			3.62	123.519
										3.63	95.168			3.63	109.768			3.63	123.769
										3.64	93.1216			3.64	109.927			3.64	124.017
										3.65	90.0137			3.65	110.084			3.65	124.265
										3.66	85.836			3.66	110.234			3.66	124.512
														3.67	110.353			3.67	124.757
														3.68	110.34			3.68	125.003
														3.69	109.92			3.69	125.247
														3.7	109.062			3.7	125.489
														3.71	107.611			3.71	125.731
														3.72	105.429			3.72	125.972
														3.73	102.319			3.73	126.21
														3.74	97.7114			3.74	126.447
																		3.75	126.681
																		3.76	126.912
																		3.77	127.134
																		3.78	127.33
																		3.79	127.434
																		3.8	127.176
																		3.81	126.407
																		3.82	125.013
																		3.83	122.85
																		3.84	119.763
																		3.85	115.15
																		3.86	109.368

## Sheet: Figure 2c
Figure 2c
		Fracture strength (MPa)
	GPL-0	83.65
		79.69
		75.46
		Fracture strength (MPa)
	GPL-10	79.09
		90.01
		82.87
		Fracture strength (MPa)
	GPL-25	97.91
		105.01
		91.06
		Fracture strength (MPa)
	GPL-50	110.5
		110.35
		112.47
		Fracture strength (MPa)
	GPL-75	114.24
		127.43
		122.25
		Fracture strength (MPa)
	GPL-100	138.1
		141.095
		144.87
		Fracture strength (MPa)
	Function (Rule of mixture)	32939.519*x+79.6*(1-x)

## Sheet: Figure 2d
Figure 2d
		Young's modulus (GPa)
	GPL-0	3.26
		3.23
		3.5
		Young's modulus (GPa)
	GPL-10	3.22
		3.54
		3.45
		Young's modulus (GPa)
	GPL-25	3.83
		4.17
		3.76
		Young's modulus (GPa)
	GPL-50	4.31
		4.28
		4.12
		Young's modulus (GPa)
	GPL-75	4.63
		4.91
		4.55
		Young's modulus (GPa)
	GPL-100	5.12
		5.27
		5.71
		Young's modulus (GPa)
	Function (Rule of mixture)	(61522.461+381.486168*x)/(18643.17+0.35*x)

## Sheet: Figure 2e
Figure 2e
		-	Specific strength (MPa/(g/cm3))
	Steel 304	-	63.1
		-	Specific strength (MPa/(g/cm3))
	Aluminium alloy	-	115
		Graphene volume fraction (%)	Specific strength (MPa/(g/cm3))
	Ref.11	0.22	36.063
		Graphene volume fraction (%)	Specific strength (MPa/(g/cm3))
	Ref.12	0.13	56.321
		Graphene volume fraction (%)	Specific strength (MPa/(g/cm3))
	Ref.32	0.265	55.399
		Graphene volume fraction (%)	Specific strength (MPa/(g/cm3))
	Ref.33	0.58	63.955
		Graphene volume fraction (%)	Specific strength (MPa/(g/cm3))
	Ref.34	0.53	53.361
		Graphene volume fraction (%)	Specific strength (MPa/(g/cm3))
	Ref.35	1.168	48.7141
		Graphene volume fraction (%)	Specific strength (MPa/(g/cm3))
	GPL-10	0.0188	70.4618
		Graphene volume fraction (%)	Specific strength (MPa/(g/cm3))
	GPL-25	0.0455	82.0122
		Graphene volume fraction (%)	Specific strength (MPa/(g/cm3))
	GPL-50	0.0855	92.664
		Graphene volume fraction (%)	Specific strength (MPa/(g/cm3))
	GPL-75	0.13	101.823
		Graphene volume fraction (%)	Specific strength (MPa/(g/cm3))
	GPL-100	0.188	118.533
		-	Specific strength (MPa/(g/cm3))
	Function (Rule of mixture)	-	(32939.519*x+79.6*(1-x))/1.1919928

## Sheet: Figure 3a
Figure 3a
		Strain (%)	Stress (MPa)			Strain (%)	Stress (MPa)			Strain (%)	Stress (MPa)
	S-GPL	0	2.98686		Tg-GPL	0	1.63399		GPL	0	6.53595
		0.01	3.12116			0.01	2.02391			0.01	7.07355
		0.02	3.25895			0.02	2.48463			0.02	7.6198
		0.03	3.41621			0.03	2.99167			0.03	8.18095
		0.04	3.59311			0.04	3.51603			0.04	8.75099
		0.05	3.78328			0.05	4.04952			0.05	9.34026
		0.06	3.98588			0.06	4.59733			0.06	9.94517
		0.07	4.19802			0.07	5.15008			0.07	10.5591
		0.08	4.42028			0.08	5.70587			0.08	11.1873
		0.09	4.65568			0.09	6.25963			0.09	11.8233
		0.1	4.89384			0.1	6.8224			0.1	12.4595
		0.11	5.13892			0.11	7.37857			0.11	13.1045
		0.12	5.39207			0.12	7.93558			0.12	13.7574
		0.13	5.64897			0.13	8.49277			0.13	14.4108
		0.14	5.91345			0.14	9.0567			0.14	15.0708
		0.15	6.18537			0.15	9.61691			0.15	15.7369
		0.16	6.45876			0.16	10.1838			0.16	16.3982
		0.17	6.735			0.17	10.7487			0.17	17.0603
		0.18	7.01887			0.18	11.3231			0.18	17.7255
		0.19	7.30918			0.19	11.8997			0.19	18.3865
		0.2	7.59961			0.2	12.4834			0.2	19.049
		0.21	7.89516			0.21	13.0684			0.21	19.7149
		0.22	8.1936			0.22	13.6562			0.22	20.3746
		0.23	8.4944			0.23	14.2444			0.23	21.0287
		0.24	8.7986			0.24	14.8347			0.24	21.6803
		0.25	9.10789			0.25	15.4218			0.25	22.3281
		0.26	9.41646			0.26	16.0031			0.26	22.9724
		0.27	9.72612			0.27	16.5798			0.27	23.6178
		0.28	10.0368			0.28	17.1567			0.28	24.2594
		0.29	10.3474			0.29	17.7314			0.29	24.8954
		0.3	10.658			0.3	18.3043			0.3	25.5266
		0.31	10.9719			0.31	18.875			0.31	26.1533
		0.32	11.2827			0.32	19.4441			0.32	26.7771
		0.33	11.5918			0.33	20.0078			0.33	27.4018
		0.34	11.9016			0.34	20.5687			0.34	28.0263
		0.35	12.2089			0.35	21.1307			0.35	28.6429
		0.36	12.5167			0.36	21.6919			0.36	29.2577
		0.37	12.827			0.37	22.249			0.37	29.8683
		0.38	13.1377			0.38	22.8004			0.38	30.4742
		0.39	13.4457			0.39	23.353			0.39	31.0812
		0.4	13.7539			0.4	23.9059			0.4	31.6856
		0.41	14.0588			0.41	24.4579			0.41	32.2779
		0.42	14.3625			0.42	25.0068			0.42	32.8675
		0.43	14.6656			0.43	25.5531			0.43	33.4564
		0.44	14.9679			0.44	26.0966			0.44	34.0426
		0.45	15.267			0.45	26.6396			0.45	34.6285
		0.46	15.5652			0.46	27.174			0.46	35.2173
		0.47	15.8625			0.47	27.7061			0.47	35.7967
		0.48	16.1589			0.48	28.2402			0.48	36.3747
		0.49	16.4563			0.49	28.7741			0.49	36.9475
		0.5	16.7548			0.5	29.3049			0.5	37.5147
		0.51	17.049			0.51	29.8398			0.51	38.0785
		0.52	17.3437			0.52	30.3716			0.52	38.6438
		0.53	17.6379			0.53	30.8998			0.53	39.2034
		0.54	17.9279			0.54	31.4273			0.54	39.7589
		0.55	18.2173			0.55	31.9518			0.55	40.3099
		0.56	18.5096			0.56	32.4723			0.56	40.8584
		0.57	18.7986			0.57	32.9948			0.57	41.4052
		0.58	19.0843			0.58	33.5162			0.58	41.9549
		0.59	19.3706			0.59	34.0352			0.59	42.4998
		0.6	19.6561			0.6	34.5522			0.6	43.0414
		0.61	19.9409			0.61	35.0645			0.61	43.5817
		0.62	20.2262			0.62	35.572			0.62	44.1208
		0.63	20.5113			0.63	36.0707			0.63	44.6591
		0.64	20.7951			0.64	36.5913			0.64	45.2011
		0.65	21.0803			0.65	37.1104			0.65	45.7426
		0.66	21.3639			0.66	37.6004			0.66	46.2784
		0.67	21.6468			0.67	38.105			0.67	46.817
		0.68	21.9309			0.68	38.6104			0.68	47.351
		0.69	22.2122			0.69	39.1104			0.69	47.8834
		0.7	22.4915			0.7	39.6099			0.7	48.4147
		0.71	22.7735			0.71	40.1019			0.71	48.9501
		0.72	23.0557			0.72	40.5969			0.72	49.4756
		0.73	23.3364			0.73	41.0966			0.73	50.0037
		0.74	23.6195			0.74	41.5948			0.74	50.5312
		0.75	23.9028			0.75	42.0871			0.75	51.0565
		0.76	24.1816			0.76	42.5835			0.76	51.5804
		0.77	24.4615			0.77	43.0782			0.77	52.1129
		0.78	24.7427			0.78	43.5741			0.78	52.6352
		0.79	25.0222			0.79	44.0633			0.79	53.1505
		0.8	25.3028			0.8	44.5524			0.8	53.6677
		0.81	25.5845			0.81	45.0416			0.81	54.1838
		0.82	25.8628			0.82	45.5258			0.82	54.6936
		0.83	26.1404			0.83	46.0094			0.83	55.2114
		0.84	26.4185			0.84	46.4932			0.84	55.7284
		0.85	26.6947			0.85	46.9767			0.85	56.2329
		0.86	26.972			0.86	47.4582			0.86	56.7403
		0.87	27.2503			0.87	47.9439			0.87	57.2467
		0.88	27.5266			0.88	48.4295			0.88	57.7473
		0.89	27.8012			0.89	48.9131			0.89	58.2562
		0.9	28.0754			0.9	49.3906			0.9	58.7638
		0.91	28.3493			0.91	49.8652			0.91	59.2604
		0.92	28.6229			0.92	50.335			0.92	59.7605
		0.93	28.8976			0.93	50.7972			0.93	60.2593
		0.94	29.1713			0.94	51.2591			0.94	60.7519
		0.95	29.4434			0.95	51.7208			0.95	61.2465
		0.96	29.7149			0.96	52.1782			0.96	61.7447
		0.97	29.9859			0.97	52.6401			0.97	62.2317
		0.98	30.2544			0.98	53.1003			0.98	62.7221
		0.99	30.5243			0.99	53.5611			0.99	63.2112
		1	30.7945			1	54.0205			1	63.6963
		1.01	31.0618			1.01	54.4813			1.01	64.1814
		1.02	31.3292			1.02	54.9413			1.02	64.6738
		1.03	31.5972			1.03	55.397			1.03	65.1551
		1.04	31.863			1.04	55.8481			1.04	65.6351
		1.05	32.1303			1.05	56.296			1.05	66.1125
		1.06	32.3995			1.06	56.7441			1.06	66.5881
		1.07	32.6651			1.07	57.1926			1.07	67.0577
		1.08	32.9296			1.08	57.6455			1.08	67.5302
		1.09	33.1949			1.09	58.0994			1.09	68.0009
		1.1	33.4584			1.1	58.5592			1.1	68.4689
		1.11	33.7222			1.11	59.0145			1.11	68.9357
		1.12	33.9886			1.12	59.4681			1.12	69.4016
		1.13	34.2531			1.13	59.9152			1.13	69.8663
		1.14	34.5187			1.14	60.3585			1.14	70.3297
		1.15	34.785			1.15	60.7975			1.15	70.7902
		1.16	35.0503			1.16	61.237			1.16	71.2454
		1.17	35.3154			1.17	61.6721			1.17	71.7034
		1.18	35.5833			1.18	62.1106			1.18	72.16
		1.19	35.8478			1.19	62.5476			1.19	72.6148
		1.2	36.1105			1.2	62.9884			1.2	73.0668
		1.21	36.3738			1.21	63.4263			1.21	73.5204
		1.22	36.6368			1.22	63.865			1.22	73.9682
		1.23	36.8976			1.23	64.2969			1.23	74.414
		1.24	37.1599			1.24	64.725			1.24	74.8578
		1.25	37.4221			1.25	65.1473			1.25	75.2983
		1.26	37.6812			1.26	65.5637			1.26	75.7382
		1.27	37.9404			1.27	65.977			1.27	76.1832
		1.28	38.1982			1.28	66.3853			1.28	76.6223
		1.29	38.4546			1.29	66.7932			1.29	77.0588
		1.3	38.7122			1.3	67.2021			1.3	77.4909
		1.31	38.9719			1.31	67.6169			1.31	77.9202
		1.32	39.2293			1.32	68.0303			1.32	78.3448
		1.33	39.4871			1.33	68.4397			1.33	78.771
		1.34	39.7449			1.34	68.8493			1.34	79.1939
		1.35	40.0014			1.35	69.256			1.35	79.6114
		1.36	40.2574			1.36	69.6581			1.36	80.0293
		1.37	40.5164			1.37	70.0576			1.37	80.442
		1.38	40.7732			1.38	70.4553			1.38	80.8527
		1.39	41.0275			1.39	70.8535			1.39	81.2608
		1.4	41.283			1.4	71.2496			1.4	81.6643
		1.41	41.5355			1.41	71.6467			1.41	82.0649
		1.42	41.7858			1.42	72.0425			1.42	82.4691
		1.43	42.0384			1.43	72.437			1.43	82.8714
		1.44	42.2904			1.44	72.8307			1.44	83.2724
		1.45	42.5394			1.45	73.2265			1.45	83.6728
		1.46	42.79			1.46	73.6153			1.46	84.0688
		1.47	43.04			1.47	74.0023			1.47	84.4579
		1.48	43.2879			1.48	74.3858			1.48	84.8453
		1.49	43.5364			1.49	74.769			1.49	85.2305
		1.5	43.785			1.5	75.1498			1.5	85.6126
		1.51	44.0314			1.51	75.5321			1.51	85.9958
		1.52	44.2766			1.52	75.914			1.52	86.379
		1.53	44.5211			1.53	76.2965			1.53	86.7559
		1.54	44.7653			1.54	76.678			1.54	87.1307
		1.55	45.0094			1.55	77.0573			1.55	87.5034
		1.56	45.255			1.56	77.4354			1.56	87.8736
		1.57	45.4995			1.57	77.8119			1.57	88.2434
		1.58	45.743			1.58	78.1877			1.58	88.6163
		1.59	45.9863			1.59	78.561			1.59	88.9856
		1.6	46.2293			1.6	78.9316			1.6	89.3521
		1.61	46.4719			1.61	79.2985			1.61	89.7173
		1.62	46.7159			1.62	79.6622			1.62	90.0789
		1.63	46.958			1.63	80.0214			1.63	90.4404
		1.64	47.1988			1.64	80.3771			1.64	90.8015
		1.65	47.441			1.65	80.7292			1.65	91.1566
		1.66	47.6815			1.66	81.0765			1.66	91.5098
		1.67	47.9228			1.67	81.4179			1.67	91.8634
		1.68	48.1656			1.68	81.7568			1.68	92.2118
		1.69	48.4063			1.69	82.0946			1.69	92.558
		1.7	48.6438			1.7	82.4349			1.7	92.9055
		1.71	48.8819			1.71	82.7786			1.71	93.2496
		1.72	49.1176			1.72	83.126			1.72	93.5905
		1.73	49.3493			1.73	83.4742			1.73	93.9315
		1.74	49.583			1.74	83.824			1.74	94.2701
		1.75	49.8167			1.75	84.1754			1.75	94.6064
		1.76	50.0457			1.76	84.5261			1.76	94.943
		1.77	50.2749			1.77	84.8717			1.77	95.2781
		1.78	50.5032			1.78	85.2144			1.78	95.6102
		1.79	50.727			1.79	85.5546			1.79	95.9402
		1.8	50.9494			1.8	85.8913			1.8	96.2684
		1.81	51.1744			1.81	86.2267			1.81	96.5953
		1.82	51.4171			1.82	86.5627			1.82	96.9227
		1.83	51.6463			1.83	86.8985			1.83	97.2482
		1.84	51.8691			1.84	87.215			1.84	97.5685
		1.85	52.0904			1.85	87.0712			1.85	97.8874
		1.86	52.3121			1.86	83.4343			1.86	98.2048
		1.87	52.5334			1.87	78.1452			1.87	98.5198
		1.88	52.7525							1.88	98.8356
		1.89	52.972							1.89	99.1532
		1.9	53.1932							1.9	99.4673
		1.91	53.4117							1.91	99.7816
		1.92	53.6297							1.92	100.096
		1.93	53.8494							1.93	100.408
		1.94	54.0665							1.94	100.719
		1.95	54.282							1.95	101.031
		1.96	54.4988							1.96	101.34
		1.97	54.7144							1.97	101.647
		1.98	54.9305							1.98	101.954
		1.99	55.1487							1.99	102.257
		2	55.3657							2	102.557
		2.01	55.5817							2.01	102.859
		2.02	55.7991							2.02	103.161
		2.03	56.0154							2.03	103.459
		2.04	56.2311							2.04	103.757
		2.05	56.4466							2.05	104.051
		2.06	56.6635							2.06	104.342
		2.07	56.8776							2.07	104.631
		2.08	57.0916							2.08	104.919
		2.09	57.3041							2.09	105.202
		2.1	57.5165							2.1	105.483
		2.11	57.7278							2.11	105.761
		2.12	57.9336							2.12	106.037
		2.13	58.1294							2.13	106.311
		2.14	58.317							2.14	106.581
		2.15	58.495							2.15	106.842
		2.16	58.6608							2.16	107.1
		2.17	58.8093							2.17	107.355
		2.18	58.9475							2.18	107.606
		2.19	59.0779							2.19	107.855
		2.2	59.2027							2.2	108.104
		2.21	59.3243							2.21	108.351
		2.22	59.4391							2.22	108.594
		2.23	59.55							2.23	108.836
		2.24	59.6558							2.24	109.074
		2.25	59.7444							2.25	109.31
		2.26	59.7923							2.26	109.546
		2.27	59.6383							2.27	109.781
		2.28	59.2373							2.28	110.014
		2.29	58.529							2.29	110.246
		2.3	57.4359							2.3	110.478
		2.31	55.905							2.31	110.711
		2.32	53.6175							2.32	110.946
		2.33	50.8388							2.33	111.183
										2.34	111.42
										2.35	111.65
										2.36	111.855
										2.37	111.991
										2.38	111.979
										2.39	111.334
										2.4	110.047
										2.41	108.028
										2.42	105.173
										2.43	101.449
										2.44	96.3236

## Sheet: Figure 3d
Figure 3d
		Raman Shift (cm-1)	Intenisty (arb. Units)			Raman Shift (cm-1)	Intenisty (arb. Units)			Raman Shift (cm-1)	Intenisty (arb. Units)
	S-GPL	-415.098	784.275		Tg-GPL	-415.098	364.727		GPL	-415.098	-5.0316
		-410.024	783.055			-410.024	362.718			-410.024	-5.28954
		-404.953	782.107			-404.953	361.443			-404.953	-5.44739
		-399.885	781.506			-399.885	361.319			-399.885	-4.84737
		-394.82	782.318			-394.82	361.719			-394.82	-4.94213
		-389.757	782.13			-389.757	361.363			-389.757	-4.05104
		-384.698	782.083			-384.698	362.894			-384.698	-4.74286
		-379.641	784.59			-379.641	362.424			-379.641	-5.09916
		-374.587	777.201			-374.587	363.555			-374.587	-4.24817
		-369.535	775.967			-369.535	363.064			-369.535	-3.59313
		-364.487	775.282			-364.487	361.737			-364.487	-4.80538
		-359.441	776.193			-359.441	359.443			-359.441	-4.77536
		-354.398	777.889			-354.398	358.061			-354.398	-5.16508
		-349.358	777.977			-349.358	357.781			-349.358	-6.40344
		-344.32	780.069			-344.32	357.908			-344.32	-6.85174
		-339.286	782.615			-339.286	357.301			-339.286	-7.27456
		-334.254	784.806			-334.254	358.257			-334.254	-7.64625
		-329.225	784.534			-329.225	357.646			-329.225	-6.78733
		-324.198	779.602			-324.198	358.199			-324.198	-6.5789
		-319.175	779.515			-319.175	358.541			-319.175	-5.31236
		-314.154	780.301			-314.154	358.959			-314.154	-5.25577
		-309.136	780.133			-309.136	359.123			-309.136	-4.23196
		-304.121	781.173			-304.121	359.624			-304.121	-4.56262
		-299.108	783.304			-299.108	359.381			-299.108	-5.19879
		-294.099	783.925			-294.099	357.908			-294.099	-5.07055
		-289.092	781.76			-289.092	356.599			-289.092	-5.28978
		-284.087	782.263			-284.087	356.97			-284.087	-5.67234
		-279.086	783.279			-279.086	355.712			-279.086	-6.07369
		-274.087	783.791			-274.087	354.704			-274.087	-6.89245
		-269.091	782.647			-269.091	355.915			-269.091	-6.28712
		-264.098	783.386			-264.098	356.003			-264.098	-5.70526
		-259.107	781.706			-259.107	356.166			-259.107	-5.24009
		-254.119	784.13			-254.119	355.534			-254.119	-4.81238
		-249.134	784.322			-249.134	355.064			-249.134	-4.70416
		-244.152	781.451			-244.152	353.864			-244.152	-4.14389
		-239.172	779.074			-239.172	353.319			-239.172	-3.36931
		-234.195	780.048			-234.195	352.824			-234.195	-4.34314
		-229.221	782.244			-229.221	351.141			-229.221	-4.05605
		-224.25	782.981			-224.25	351.523			-224.25	-5.11409
		-219.281	784.844			-219.281	352.704			-219.281	-4.61052
		-214.315	786.353			-214.315	352.421			-214.315	-3.08379
		-209.352	789.662			-209.352	352.341			-209.352	-1.10733
		-204.391	788.698			-204.391	351.999			-204.391	-0.24058
		-199.433	787.755			-199.433	353.49			-199.433	-0.70855
		-194.478	786.836			-194.478	353.894			-194.478	0.6091
		-189.526	786.117			-189.526	353.446			-189.526	0.7553
		-184.576	783.73			-184.576	353.094			-184.576	1.18269
		-179.629	782.566			-179.629	353.155			-179.629	1.26414
		-174.685	780.029			-174.685	352.919			-174.685	-0.12222
		-169.743	774.648			-169.743	352.715			-169.743	-0.86344
		-164.804	768.533			-164.804	352.832			-164.804	-1.55344
		-159.868	763.271			-159.868	352.024			-159.868	-3.02924
		-154.935	755.258			-154.935	351.944			-154.935	-6.54343
		-150.004	751.797			-150.004	353.181			-150.004	-9.76652
		-145.076	749.81			-145.076	353.679			-145.076	-12.9188
		-140.15	746.231			-140.15	354.115			-140.15	-16.6157
		-135.228	742.75			-135.228	353.843			-135.228	-17.3746
		-130.307	739.294			-130.307	355.581			-130.307	-19.6525
		-125.39	734.809			-125.39	355.992			-125.39	-20.0181
		-120.475	728.558			-120.475	355.977			-120.475	-21.1078
		-115.563	722.114			-115.563	354.77			-115.563	-20.9169
		-110.654	717.072			-110.654	351.755			-110.654	-22.0957
		-105.747	713.674			-105.747	349.897			-105.747	-24.8122
		-100.843	714.169			-100.843	350.152			-100.843	-26.5464
		-95.942	712.717			-95.942	350.846			-95.942	-28.5805
		-91.0433	707.68			-91.0433	350.283			-91.0433	-30.644
		-86.1474	703.287			-86.1474	349.846			-86.1474	-31.2754
		-81.254	696.861			-81.254	351.592			-81.254	-33.0854
		-76.3633	689.386			-76.3633	353.123			-76.3633	-34.5426
		-71.4753	684.855			-71.4753	352.744			-71.4753	-36.7123
		-66.59	676.913			-66.59	351.374			-66.59	-37.5011
		-61.7073	672.482			-61.7073	350.541			-61.7073	-39.9767
		-56.8273	666.09			-56.8273	350.701			-56.8273	-41.4001
		-51.9499	664.909			-51.9499	351.108			-51.9499	-41.888
		-47.0751	657.4			-47.0751	350.963			-47.0751	-42.9601
		-42.203	641.588			-42.203	345.203			-42.203	-48.3647
		-37.3336	474.451			-37.3336	226.821			-37.3336	-136.169
		-32.4668	-79.0519			-32.4668	-225.437			-32.4668	-426.295
		-27.6026	53.6707			-27.6026	-182.39			-27.6026	-381.088
		-22.7411	1346.32			-22.7411	818.432			-22.7411	294.904
		-17.8822	3691.98			-17.8822	2809.64			-17.8822	1597.43
		-13.026	6222.94			-13.026	5015.65			-13.026	3059.52
		-8.17237	7889.78			-8.17237	6494.17			-8.17237	4041.08
		-3.32138	8591.12			-3.32138	7147.36			-3.32138	4471.86
		1.52697	8321.02			1.52697	6974.91			1.52697	4350.19
		6.37269	7087.46			6.37269	5980.1			6.37269	3679.01
		11.2158	4915.42			11.2158	4178.76			11.2158	2472.63
		16.0563	2229.22			16.0563	1885.4			16.0563	961.416
		20.8941	455.42			20.8941	276.552			20.8941	-99.106
		25.7294	-152.422			25.7294	-316.754			25.7294	-500.058
		30.562	140.889			30.562	-55.281			30.562	-349.086
		35.392	545.929			35.392	312.515			35.392	-99.6544
		40.2194	577.553			40.2194	348.399			40.2194	-75.1145
		45.0442	569.839			45.0442	346.417			45.0442	-76.7858
		49.8663	561.75			49.8663	343.795			49.8663	-79.0833
		54.6859	557.841			54.6859	345.017			54.6859	-80.1539
		59.5028	566.68			59.5028	355.577			59.5028	-77.867
		64.3172	592.666			64.3172	377.883			64.3172	-69.2809
		69.1289	626.309			69.1289	410.85			69.1289	-56.1298
		73.9381	672.864			73.9381	456.334			73.9381	-39.3719
		78.7446	725.103			78.7446	503.657			78.7446	-18.9371
		83.5486	775.936			83.5486	547.072			83.5486	-1.62498
		88.35	813.379			88.35	579.828			88.35	13.1262
		93.1487	840.371			93.1487	599.421			93.1487	24.4912
		97.9449	846.788			97.9449	605.555			97.9449	30.6799
		102.739	839.902			102.739	602.123			102.739	30.014
		107.53	831.21			107.53	593.115			107.53	26.7523
		112.318	818.645			112.318	577.777			112.318	21.1763
		117.104	805.375			117.104	565.599			117.104	14.6909
		121.887	791.683			121.887	559.312			121.887	7.45168
		126.668	784.063			126.668	552.621			126.668	0.94549
		131.446	774.118			131.446	546.439			131.446	-5.91428
		136.221	764.562			136.221	536.81			136.221	-10.0322
		140.994	759.859			140.994	531.464			140.994	-10.5668
		145.765	754.458			145.765	526.846			145.765	-10.4549
		150.533	750.398			150.533	521.257			150.533	-11.5001
		155.298	752.242			155.298	514.272			155.298	-11.0119
		160.061	756.772			160.061	506.137			160.061	-12.9017
		164.821	758.32			164.821	501.53			164.821	-11.4468
		169.578	759.39			169.578	500.075			169.578	-10.5704
		174.333	763.896			174.333	499.803			174.333	-11.7106
		179.086	759.575			179.086	498.37			179.086	-10.3897
		183.836	754.539			183.836	495.29			183.836	-8.15296
		188.583	747.912			188.583	496.461			188.583	-8.04248
		193.328	746.734			193.328	494.108			193.328	-6.73887
		198.07	747.283			198.07	492.428			198.07	-8.63141
		202.81	748.641			202.81	492.246			202.81	-9.74808
		207.547	749.153			207.547	489.77			207.547	-10.1541
		212.282	748.296			212.282	488.995			212.282	-7.37405
		217.014	754.38			217.014	492.759			217.014	-5.26098
		221.743	759.068			221.743	491.683			221.743	-4.97343
		226.47	760.614			226.47	488.57			226.47	-0.85405
		231.195	759.655			231.195	488.839			231.195	3.11113
		235.917	757.955			235.917	491.984			235.917	3.83122
		240.636	759.128			240.636	490.959			240.636	3.75143
		245.353	763.195			245.353	490.384			245.353	1.34262
		250.067	761.734			250.067	490.741			250.067	0.23883
		254.779	759.396			254.779	487.85			254.779	0.29321
		259.488	759.544			259.488	489.224			259.488	1.17475
		264.195	763.132			264.195	491.959			264.195	1.99534
		268.899	766.561			268.899	491.643			268.899	1.85755
		273.601	769.466			273.601	492.144			273.601	5.27186
		278.3	771.494			278.3	494.643			278.3	7.66486
		282.997	770.503			282.997	501.766			282.997	7.28595
		287.691	771.207			287.691	504.09			287.691	7.86241
		292.383	776.888			292.383	508.872			292.383	9.96534
		297.072	779.364			297.072	508.835			297.072	9.48051
		301.759	779.407			301.759	506.366			301.759	10.3846
		306.443	778.414			306.443	505.85			306.443	8.77557
		311.125	782.743			311.125	501.719			311.125	6.32236
		315.804	786.176			315.804	494.403			315.804	2.10657
		320.481	789.573			320.481	486.69			320.481	1.51515
		325.155	788.837			325.155	481.199			325.155	-1.15353
		329.826	780.969			329.826	479.501			329.826	-1.90647
		334.496	779.859			334.496	474.534			334.496	-0.98142
		339.162	782.076			339.162	474.203			339.162	1.16007
		343.826	784.778			343.826	471.595			343.826	0.47775
		348.488	783.393			348.488	473.937			348.488	3.0592
		353.147	785.435			353.147	475.977			353.147	4.16296
		357.804	789.921			357.804	474.788			357.804	5.28373
		362.458	797.019			362.458	473.235			362.458	6.85172
		367.11	802.697			367.11	471.155			367.11	7.98085
		371.759	805.088			371.759	471.086			371.759	7.83004
		376.406	804.355			376.406	468.254			376.406	8.59628
		381.051	807.69			381.051	463.461			381.051	7.10196
		385.693	803.044			385.693	460.614			385.693	4.21445
		390.332	799.261			390.332	459.308			390.332	-0.10956
		394.969	795.723			394.969	461.323			394.969	-1.20979
		399.603	791.626			399.603	459.814			399.603	-0.7669
		404.235	787.344			404.235	460.308			404.235	-0.6014
		408.865	788.566			408.865	460.097			408.865	-0.16084
		413.492	791.074			413.492	457.115			413.492	-0.92774
		418.117	793.197			418.117	458.021			418.117	-0.41958
		422.739	798.142			422.739	455.639			422.739	0.62937
		427.359	794.042			427.359	452.704			427.359	-0.16084
		431.976	790.92			431.976	449.952			431.976	-0.55245
		436.591	790.284			436.591	445.464			436.591	0.30303
		441.203	790.985			441.203	444.199			441.203	-0.74126
		445.813	786.432			445.813	440.475			445.813	-1.89977
		450.42	788.87			450.42	439.05			450.42	-1.70396
		455.025	787.598			455.025	435.304			455.025	-2.65501
		459.628	789.914			459.628	433.064			459.628	-3.22611
		464.228	792.934			464.228	434.094			464.228	-4.82284
		468.826	794.195			468.826	436.141			468.826	-4.31702
		473.421	791.057			473.421	438.763			473.421	-5.87413
		478.014	790.432			478.014	440.119			478.014	-5.82517
		482.604	787.376			482.604	433.937			482.604	-7.07226
		487.192	776.534			487.192	420.544			487.192	-13.0326
		491.778	773.006			491.778	410.639			491.778	-16.8508
		496.361	781.827			496.361	462.05			496.361	-6.669
		500.941	797.931			500.941	616.854			500.941	30.0723
		505.52	837.417			505.52	877.435			505.52	88.8461
		510.095	881.585			510.095	1179.25			510.095	158.058
		514.669	910.885			514.669	1418.97			514.669	213.608
		519.24	926.785			519.24	1556.01			519.24	243.333
		523.808	932.158			523.808	1567.14			523.808	244.867
		528.375	918.618			528.375	1449.42			528.375	217.937
		532.938	889.287			532.938	1222.91			532.938	166.918
		537.5	855.766			537.5	947.086			537.5	102.998
		542.058	826.426			542.058	716.697			542.058	50.5664
		546.615	812.878			546.615	578.984			546.615	23.4872
		551.169	816.125			551.169	538.672			551.169	15.0909
		555.721	817.563			555.721	542.934			555.721	19.8159
		560.27	810.788			560.27	534.752			560.27	16.8718
		564.817	809.55			564.817	527.577			564.817	15.324
		569.361	810.903			569.361	517.264			569.361	12.8695
		573.904	805.379			573.904	510.392			573.904	9.52176
		578.443	802.602			578.443	504.446			578.443	7.36412
		582.98	794.367			582.98	496.41			582.98	5.81922
		587.515	795.304			587.515	493.061			587.515	5.6795
		592.048	797.223			592.048	486.672			592.048	4.20736
		596.578	800.161			596.578	484.304			596.578	3.53147
		601.106	799.489			601.106	486.061			601.106	5.27145
		605.631	801.363			605.631	487.086			605.631	3.8782
		610.154	808.488			610.154	487.934			610.154	6.51736
		614.675	805.528			614.675	488.475			614.675	8.33737
		619.193	799.323			619.193	490.668			619.193	7.53703
		623.709	795.642			623.709	487.366			623.709	6.89529
		628.222	794.297			628.222	483.119			628.222	7.61727
		632.733	799.811			632.733	479.97			632.733	5.25075
		637.242	798.676			637.242	474.006			637.242	2.91229
		641.748	799.387			641.748	470.548			641.748	1.90259
		646.252	804.443			646.252	469.639			646.252	1.63424
		650.754	813.104			650.754	469.814			650.754	-0.23077
		655.253	816.143			655.253	468.603			655.253	-0.11435
		659.75	811.282			659.75	466.512			659.75	1.05578
		664.244	803.349			664.244	464.846			664.244	0.02552
		668.736	798.697			668.736	463.926			668.736	-0.5944
		673.226	792.737			673.226	466.377			673.226	1.15407
		677.714	790.25			677.714	465.606			677.714	1.71847
		682.199	787.268			682.199	462.072			682.199	3.15242
		686.681	789.545			686.681	458.974			686.681	2.83354
		691.162	792.682			691.162	455.537			691.162	2.28864
		695.64	796.519			695.64	453.581			695.64	-1.65711
		700.115	797.466			700.115	450.039			700.115	-1.32073
		704.589	798.462			704.589	447.974			704.589	-0.62529
		709.06	796.727			709.06	447.777			709.06	-1.58477
		713.528	797.452			713.528	449.072			713.528	-3.90315
		717.995	796.409			717.995	450.621			717.995	-3.48951
		722.459	793.32			722.459	453.119			722.459	-3.68417
		726.92	794.714			726.92	453.872			726.92	-3.01162
		731.379	795.153			731.379	455.097			731.379	-3.38327
		735.836	793.698			735.836	456.024			735.836	-4.52641
		740.291	801.956			740.291	456.454			740.291	-5.68344
		744.743	805.255			744.743	456.817			744.743	-3.92664
		749.193	805.573			749.193	454.123			749.193	-3.94365
		753.641	800.319			753.641	451.181			753.641	-6.82304
		758.086	800.019			758.086	448.701			758.086	-7.88884
		762.529	794.252			762.529	448.395			762.529	-9.169
		766.97	785.802			766.97	448.512			766.97	-7.61458
		771.408	783.354			771.408	449.515			771.408	-5.31182
		775.844	782.151			775.844	450.45			775.844	-4.44022
		780.278	781.221			780.278	450.374			780.278	-2.61516
		784.709	792.768			784.709	453.348			784.709	-2.38908
		789.138	800.889			789.138	457.581			789.138	-1.78995
		793.565	808.124			793.565	461.326			793.565	-2.32827
		797.989	810.163			797.989	468.374			797.989	-3.9698
		802.411	812.811			802.411	476.301			802.411	-2.39835
		806.831	811.478			806.831	481.199			806.831	-2.75783
		811.249	807.327			811.249	481.486			811.249	-0.98783
		815.664	807.092			815.664	478.781			815.664	-1.28058
		820.077	805.95			820.077	472.134			820.077	-3.10183
		824.487	798.169			824.487	464.792			824.487	-2.18164
		828.896	802.366			828.896	457.384			828.896	-4.41404
		833.302	802.695			833.302	452.654			833.302	-4.05291
		837.705	807.733			837.705	451.37			837.705	-3.18979
		842.107	810.153			842.107	453.29			842.107	-1.60704
		846.506	810.095			846.506	456.875			846.506	-1.1571
		850.903	806.443			850.903	457.806			850.903	-1.3388
		855.297	796.799			855.297	458.083			855.297	-2.3526
		859.69	793.21			859.69	456.424			859.69	-2.71366
		864.08	788.126			864.08	455.923			864.08	-6.61312
		868.467	783.729			868.467	456.861			868.467	-7.22813
		872.853	787.05			872.853	453.73			872.853	-7.96196
		877.236	785.062			877.236	454.388			877.236	-6.94515
		881.617	791.833			881.617	454.581			881.617	-5.13107
		885.995	798.337			885.995	456.283			885.995	-5.15842
		890.371	800.981			890.371	458.097			890.371	-4.6892
		894.745	801.244			894.745	459.206			894.745	-4.43903
		899.117	797.625			899.117	461.024			899.117	-3.10256
		903.487	796.474			903.487	460.144			903.487	-2.29283
		907.854	794.433			907.854	459.61			907.854	-4.79073
		912.219	804.097			912.219	461.577			912.219	-5.30255
		916.581	802.065			916.581	465.828			916.581	-5.01944
		920.942	806.701			920.942	472.446			920.942	-4.51248
		925.3	809.424			925.3	484.108			925.3	-2.81899
		929.656	818.398			929.656	498.948			929.656	0.78599
		934.009	824.494			934.009	518.832			934.009	6.04604
		938.361	825.977			938.361	537.01			938.361	9.64182
		942.71	823.278			942.71	551.428			942.71	13.3402
		947.057	818.102			947.057	562.592			947.057	17.4839
		951.401	818.103			951.401	569.795			951.401	18.7419
		955.744	820.478			955.744	570.657			955.744	19.0186
		960.084	807.639			960.084	573.464			960.084	18.1135
		964.422	813.763			964.422	573.261			964.422	17.2924
		968.757	812.82			968.757	577.806			968.757	19.0471
		973.091	819.723			973.091	576.152			973.091	19.1445
		977.422	823.948			977.422	577.017			977.422	20.1768
		981.751	825.751			981.751	570.243			981.751	17.9993
		986.077	820.667			986.077	560.883			986.077	13.3626
		990.402	819.302			990.402	546.981			990.402	11.3881
		994.724	820.437			994.724	528.784			994.724	8.39257
		999.044	814.972			999.044	507.748			999.044	4.94492
		1003.36	809.176			1003.36	492.97			1003.36	0.00316
		1007.68	803.016			1007.68	478.792			1007.68	-0.41639
		1011.99	797.311			1011.99	470.926			1011.99	-1.34403
		1016.3	799.815			1016.3	461.628			1016.3	-2.69897
		1020.61	804.722			1020.61	456.817			1020.61	-1.54085
		1024.92	810.593			1024.92	452.748			1024.92	-1.58558
		1029.22	812.057			1029.22	452.079			1029.22	-1.7857
		1033.52	819.594			1033.52	448.301			1033.52	-0.10432
		1037.82	823.267			1037.82	446.723			1037.82	0.85317
		1042.12	821.102			1042.12	445.904			1042.12	-0.37067
		1046.42	813.611			1046.42	440.81			1046.42	-2.43501
		1050.71	798.886			1050.71	437.534			1050.71	-1.05155
		1055	792.295			1055	438.926			1055	-3.78641
		1059.29	788.772			1059.29	438.126			1059.29	-5.07181
		1063.58	785.661			1063.58	437.174			1063.58	-5.92796
		1067.86	787.868			1067.86	438.574			1067.86	-4.99588
		1072.14	794.249			1072.14	441.192			1072.14	-6.50869
		1076.42	800.78			1076.42	442.37			1076.42	-7.01883
		1080.7	808.162			1080.7	443.937			1080.7	-6.46802
		1084.98	812.313			1084.98	443.657			1084.98	-6.37374
		1089.25	811.11			1089.25	443.286			1089.25	-6.66374
		1093.52	807.639			1093.52	444.992			1093.52	-6.02799
		1097.79	808.424			1097.79	448.33			1097.79	-6.29633
		1102.06	811.178			1102.06	452.057			1102.06	-5.55268
		1106.32	806.232			1106.32	456.337			1106.32	-5.00216
		1110.58	805.614			1110.58	460.61			1110.58	-5.421
		1114.84	811.283			1114.84	461.574			1114.84	-6.21013
		1119.1	807.212			1119.1	459.384			1119.1	-7.07584
		1123.36	806.342			1123.36	458.032			1123.36	-7.12071
		1127.61	808.732			1127.61	455.734			1127.61	-7.396
		1131.86	808.149			1131.86	455.857			1131.86	-6.967
		1136.11	807.854			1136.11	452.064			1136.11	-5.44907
		1140.36	812.813			1140.36	453.024			1140.36	-4.74433
		1144.6	813.46			1144.6	452.123			1144.6	-5.35861
		1148.85	807.998			1148.85	452.068			1148.85	-4.12406
		1153.09	811.119			1153.09	453.308			1153.09	-2.05234
		1157.33	817.095			1157.33	452.632			1157.33	-1.12015
		1161.56	814.39			1161.56	451.93			1161.56	-1.92188
		1165.8	812.777			1165.8	452.232			1165.8	-2.97969
		1170.03	809.387			1170.03	453.072			1170.03	-3.82971
		1174.26	807.715			1174.26	454.435			1174.26	-3.8682
		1178.48	805.449			1178.48	455.879			1178.48	-1.28864
		1182.71	801.479			1182.71	458.897			1182.71	-2.9232
		1186.93	792.747			1186.93	459.33			1186.93	-5.79752
		1191.15	790.91			1191.15	461.319			1191.15	-4.81136
		1195.37	799.228			1195.37	461.315			1195.37	-3.09993
		1199.59	802.743			1199.59	461.261			1199.59	-2.0455
		1203.8	806.076			1203.8	458.061			1203.8	-0.82758
		1208.02	808.438			1208.02	458.035			1208.02	-2.39953
		1212.23	816.277			1212.23	458.403			1212.23	-5.07137
		1216.44	820.222			1216.44	458.475			1216.44	-4.68928
		1220.64	822.049			1220.64	459.046			1220.64	-1.91291
		1224.84	824.932			1224.84	460.257			1224.84	-1.86115
		1229.05	822.684			1229.05	463.203			1229.05	-2.05847
		1233.25	818.476			1233.25	461.974			1233.25	-0.69835
		1237.44	810.033			1237.44	460.035			1237.44	0.95744
		1241.64	801.415			1241.64	459.737			1241.64	4.10055
		1245.83	795.539			1245.83	457.494			1245.83	7.45723
		1250.02	795.188			1250.02	458.85			1250.02	7.02052
		1254.21	796.283			1254.21	457.428			1254.21	5.28793
		1258.4	792.45			1258.4	457.166			1258.4	4.0959
		1262.58	798.417			1262.58	457.224			1262.58	1.80394
		1266.76	804.819			1266.76	459.148			1266.76	-1.93391
		1270.95	802.097			1270.95	463.017			1270.95	-3.45576
		1275.12	794.148			1275.12	466.657			1275.12	-4.70505
		1279.3	787.822			1279.3	472.803			1279.3	-6.32609
		1283.47	793.542			1283.47	475.421			1283.47	-4.78263
		1287.64	801.181			1287.64	478.043			1287.64	-2.65582
		1291.81	803.752			1291.81	483.119			1291.81	-3.69229
		1295.98	802.482			1295.98	485.29			1295.98	-0.97822
		1300.15	810.532			1300.15	487.603			1300.15	-0.85301
		1304.31	813.213			1304.31	491.021			1304.31	1.27247
		1308.47	820.841			1308.47	495.155			1308.47	3.21188
		1312.63	831.109			1312.63	501.581			1312.63	4.85654
		1316.79	834.547			1316.79	510.377			1316.79	7.71889
		1320.94	851.085			1320.94	523.632			1320.94	7.90755
		1325.09	867.723			1325.09	533.09			1325.09	9.22199
		1329.25	882.226			1329.25	548.824			1329.25	15.4663
		1333.39	888.883			1333.39	564.155			1333.39	18.0604
		1337.54	894.273			1337.54	575.621			1337.54	21.5154
		1341.68	899.259			1341.68	583.974			1341.68	21.7896
		1345.83	888.354			1345.83	585.719			1345.83	23.784
		1349.97	884.254			1349.97	579.559			1349.97	23.2765
		1354.1	878.3			1354.1	571.264			1354.1	18.5965
		1358.24	860.688			1358.24	556.552			1358.24	12.8051
		1362.37	851.294			1362.37	543.621			1362.37	4.54895
		1366.51	837.328			1366.51	529.959			1366.51	-1.85343
		1370.63	825.944			1370.63	520.737			1370.63	-0.20802
		1374.76	818.933			1374.76	512.534			1374.76	-3.33826
		1378.89	810.691			1378.89	506.424			1378.89	-4.84577
		1383.01	811.982			1383.01	502.555			1383.01	-4.47266
		1387.13	813.723			1387.13	499.392			1387.13	-1.92214
		1391.25	819.123			1391.25	495.195			1391.25	0.7391
		1395.37	820.487			1395.37	492.41			1395.37	2.46746
		1399.48	821.82			1399.48	485.079			1399.48	1.48962
		1403.6	820.59			1403.6	483.17			1403.6	-0.24613
		1407.71	820.038			1407.71	482.643			1407.71	-0.4848
		1411.81	812.372			1411.81	480.966			1411.81	2.81391
		1415.92	809.507			1415.92	479.112			1415.92	0.78681
		1420.03	802.856			1420.03	476.668			1420.03	0.90391
		1424.13	804.146			1424.13	478.654			1424.13	1.89523
		1428.23	807.35			1428.23	480.668			1428.23	2.88081
		1432.33	808.71			1432.33	482.33			1432.33	3.69471
		1436.42	808.506			1436.42	482.799			1436.42	6.83839
		1440.52	806.327			1440.52	484.174			1440.52	9.8863
		1444.61	807.1			1444.61	486.319			1444.61	11.0079
		1448.7	808.934			1448.7	487.519			1448.7	15.2919
		1452.79	804.971			1452.79	486.13			1452.79	16.7623
		1456.87	806.894			1456.87	485.279			1456.87	14.5681
		1460.96	800.979			1460.96	485.352			1460.96	14.4645
		1465.04	801.539			1465.04	486.537			1465.04	14.9712
		1469.12	797.955			1469.12	484.948			1469.12	14.0043
		1473.19	805.248			1473.19	485.523			1473.19	13.6897
		1477.27	808.676			1477.27	483.988			1477.27	16.0739
		1481.34	806.669			1481.34	482.501			1481.34	19.5231
		1485.41	815.204			1485.41	480.363			1485.41	21.0487
		1489.48	812.397			1489.48	479.032			1489.48	24.3012
		1493.55	815.68			1493.55	478.584			1493.55	24.1733
		1497.62	821.372			1497.62	477.697			1497.62	24.1616
		1501.68	821.091			1501.68	476.952			1501.68	25.5388
		1505.74	827.391			1505.74	477.177			1505.74	29.2978
		1509.8	827.567			1509.8	479.304			1509.8	31.6951
		1513.86	841.239			1513.86	485.508			1513.86	34.1969
		1517.91	853.655			1517.91	491.035			1517.91	42.33
		1521.96	862.021			1521.96	494.417			1521.96	52.6539
		1526.02	873.173			1526.02	498.977			1526.02	61.3083
		1530.06	877.506			1530.06	500.81			1530.06	69.9903
		1534.11	887.406			1534.11	502.624			1534.11	82.9796
		1538.16	895.756			1538.16	507.104			1538.16	97.768
		1542.2	893.674			1542.2	509.134			1542.2	119.966
		1546.24	908.8			1546.24	514.744			1546.24	157.318
		1550.28	919.257			1550.28	530.904			1550.28	208.275
		1554.31	948.859			1554.31	556.65			1554.31	281.37
		1558.35	1000.36			1558.35	607.09			1558.35	375.581
		1562.38	1076.69			1562.38	690.37			1562.38	473.082
		1566.41	1196.86			1566.41	812.297			1566.41	560.588
		1570.44	1321.93			1570.44	944.963			1570.44	626.667
		1574.47	1426.51			1574.47	1060.32			1574.47	660.163
		1578.49	1494.15			1578.49	1130.97			1578.49	643.977
		1582.51	1507.99			1582.51	1133.23			1582.51	586.165
		1586.53	1469.43			1586.53	1074.25			1586.53	500.96
		1590.55	1373.96			1590.55	969.886			1590.55	402.081
		1594.57	1248.89			1594.57	837.108			1594.57	309.719
		1598.58	1121.49			1598.58	712.457			1598.58	235.327
		1602.6	1030.46			1602.6	618.879			1602.6	177.785
		1606.61	976.736			1606.61	570.021			1606.61	141.506
		1610.61	941.431			1610.61	550.05			1610.61	123.676
		1614.62	919.256			1614.62	541.723			1614.62	113.462
		1618.63	907.64			1618.63	533.963			1618.63	102.445
		1622.63	896.146			1622.63	524.479			1622.63	91.2064
		1626.63	880.748			1626.63	509.504			1626.63	78.711
		1630.63	866.221			1630.63	495.188			1630.63	64.4809
		1634.62	849.385			1634.62	484.068			1634.62	51.9496
		1638.62	843.684			1638.62	472.635			1638.62	42.6441
		1642.61	842.224			1642.61	463.599			1642.61	33.9536
		1646.6	844.577			1646.6	454.897			1646.6	26.3326
		1650.59	842.609			1650.59	451.588			1650.59	23.3756
		1654.57	838.335			1654.57	447.672			1654.57	17.3063
		1658.56	828.306			1658.56	444.734			1658.56	15.9218
		1662.54	822.743			1662.54	446.784			1662.54	13.3272
		1666.52	818.881			1666.52	443.148			1666.52	10.7677
		1670.5	810.866			1670.5	441.039			1670.5	8.57147
		1674.48	804.429			1674.48	441.254			1674.48	8.22837
		1678.45	800.81			1678.45	437.188			1678.45	7.7897
		1682.42	802.708			1682.42	433.708			1682.42	10.6419
		1686.39	814.178			1686.39	429.712			1686.39	10.052
		1690.36	817.278			1690.36	429.443			1690.36	12.3707
		1694.33	813.838			1694.33	426.868			1694.33	9.44657
		1698.29	806.965			1698.29	423.897			1698.29	9.96729
		1702.25	804.338			1702.25	426.414			1702.25	5.86223
		1706.22	799.674			1706.22	426.221			1706.22	3.85513
		1710.17	795.86			1710.17	431.024			1710.17	2.95016
		1714.13	785.792			1714.13	435.628			1714.13	0.78879
		1718.08	786.947			1718.08	434.77			1718.08	-0.34229
		1722.04	800.351			1722.04	435.392			1722.04	1.29819
		1725.99	810.742			1725.99	436.301			1725.99	-0.16857
		1729.94	815.574			1729.94	437.308			1729.94	2.42528
		1733.88	813.574			1733.88	436.443			1733.88	1.19162
		1737.83	822.283			1737.83	434.05			1737.83	0.89735
		1741.77	816.388			1741.77	433.181			1741.77	0.65436
		1745.71	816.874			1745.71	430.014			1745.71	1.65378
		1749.65	817.406			1749.65	431.628			1749.65	2.14039
		1753.59	809.133			1753.59	430.064			1753.59	1.7482
		1757.52	808.66			1757.52	426.163			1757.52	0.61474
		1761.45	819.474			1761.45	424.65			1761.45	-2.08515
		1765.39	813.842			1765.39	425.286			1765.39	-6.1953
		1769.31	806.883			1769.31	426.65			1769.31	-5.02108
		1773.24	805.947			1773.24	426.995			1773.24	-7.28275
		1777.17	813.165			1777.17	428.424			1777.17	-6.978
		1781.09	805.078			1781.09	428.068			1781.09	-5.92733
		1785.01	806.66			1785.01	426.934			1785.01	-5.69951
		1788.93	796.997			1788.93	426.017			1788.93	-3.22228
		1792.85	792.065			1792.85	425.384			1792.85	-1.53526
		1796.76	789.11			1796.76	426.723			1796.76	-0.80395
		1800.68	791.847			1800.68	427.875			1800.68	-1.14724
		1804.59	791.192			1804.59	426.777			1804.59	-2.15254
		1808.5	790.601			1808.5	425.192			1808.5	-2.02498
		1812.41	790.806			1812.41	423.537			1812.41	-2.86479
		1816.31	792.988			1816.31	423.206			1816.31	-2.49015
		1820.21	787.597			1820.21	422.69			1820.21	-2.60269
		1824.12	789.265			1824.12	421.043			1824.12	-4.20475
		1828.02	782.238			1828.02	420.403			1828.02	-5.07721
		1831.91	788.019			1831.91	423.104			1831.91	-6.28068
		1835.81	788.656			1835.81	423.955			1835.81	-6.96667
		1839.7	787.215			1839.7	423.581			1839.7	-5.641
		1843.6	798.279			1843.6	423.934			1843.6	-5.45754
		1847.49	800.155			1847.49	424.854			1847.49	-6.66335
		1851.37	794.32			1851.37	425.69			1851.37	-4.39364
		1855.26	798.111			1855.26	427.639			1855.26	-3.66007
		1859.15	800.721			1859.15	428.69			1859.15	-2.56753
		1863.03	805.596			1863.03	427.228			1863.03	-2.34213
		1866.91	807.203			1866.91	429.352			1866.91	-2.4757
		1870.79	811.784			1870.79	430.319			1870.79	-2.52303
		1874.66	809.189			1874.66	427.457			1874.66	-3.81979
		1878.54	799.328			1878.54	428.05			1878.54	-2.43356
		1882.41	795.279			1882.41	429.224			1882.41	-4.56016
		1886.28	790.102			1886.28	427.821			1886.28	-7.51427
		1890.15	782.288			1890.15	424.977			1890.15	-6.94623
		1894.02	785.415			1894.02	424.199			1894.02	-9.31527
		1897.88	785.892			1897.88	423.792			1897.88	-8.30203
		1901.75	790.237			1901.75	422.734			1901.75	-7.16291
		1905.61	793.551			1905.61	422.377			1905.61	-6.64152
		1909.47	797.982			1909.47	424.174			1909.47	-7.33691
		1913.33	801.423			1913.33	421.977			1913.33	-6.96005
		1917.18	799.222			1917.18	424.712			1917.18	-5.89787
		1921.03	800.512			1921.03	424.512			1921.03	-7.23663
		1924.89	801.448			1924.89	426.01			1924.89	-8.18612
		1928.74	797.656			1928.74	425.308			1928.74	-6.24517
		1932.58	792.642			1932.58	424.541			1932.58	-4.97089
		1936.43	782.15			1936.43	425.384			1936.43	-3.99266
		1940.27	784.922			1940.27	424.315			1940.27	-3.3664
		1944.12	775.808			1944.12	422.417			1944.12	-2.55135
		1947.96	777.048			1947.96	421.792			1947.96	-4.24445
		1951.8	784.097			1951.8	417.519			1951.8	-5.42707
		1955.63	790.027			1955.63	418.341			1955.63	-7.30899
		1959.47	794.662			1959.47	418.392			1959.47	-8.6781
		1963.3	794.72			1963.3	420.912			1963.3	-9.70921
		1967.13	793.892			1967.13	420.363			1967.13	-6.6774
		1970.96	791.422			1970.96	418.286			1970.96	-4.24932
		1974.79	786.125			1974.79	418.697			1974.79	-3.74898
		1978.61	791.624			1978.61	419.003			1978.61	-1.14141
		1982.44	791.104			1982.44	418.174			1982.44	1.5454
		1986.26	799.68			1986.26	417.835			1986.26	0.81029
		1990.08	810.301			1990.08	419.214			1990.08	0.81411
		1993.9	813.063			1993.9	422.926			1993.9	-0.51307
		1997.71	815.22			1997.71	423.763			1997.71	-1.87523
		2001.53	815.35			2001.53	424.294			2001.53	-1.65464
		2005.34	813.044			2005.34	422.77			2005.34	-1.53895
		2009.15	806.929			2009.15	421.155			2009.15	-2.36732
		2012.96	801.272			2012.96	419.363			2012.96	-3.4894
		2016.76	800.134			2016.76	417.864			2016.76	-3.50892
		2020.57	799.55			2020.57	415.584			2020.57	-3.46783
		2024.37	799.534			2024.37	414.774			2024.37	-5.68783
		2028.17	805.791			2028.17	417.308			2028.17	-4.4999
		2031.97	803.311			2031.97	421.068			2031.97	-5.30965
		2035.77	802.764			2035.77	422.614			2035.77	-3.22196
		2039.56	800.762			2039.56	423.392			2039.56	-2.72868
		2043.36	793.899			2043.36	422.894			2043.36	-2.44054
		2047.15	789.141			2047.15	421.559			2047.15	-1.51604
		2050.94	787.743			2050.94	418.25			2050.94	-1.41671
		2054.73	792.322			2054.73	416.286			2054.73	-2.48056
		2058.51	798.345			2058.51	414.475			2058.51	-4.71458
		2062.3	806.064			2062.3	413.221			2062.3	-7.44977
		2066.08	811.932			2066.08	414.235			2066.08	-8.0148
		2069.86	817.384			2069.86	417.246			2069.86	-8.06001
		2073.64	820.997			2073.64	417.632			2073.64	-6.58775
		2077.42	820.642			2077.42	415.828			2077.42	-9.09918
		2081.19	811.91			2081.19	415.792			2081.19	-7.557
		2084.96	802.11			2084.96	415.948			2084.96	-8.2013
		2088.73	794.401			2088.73	415.17			2088.73	-7.24188
		2092.5	792.065			2092.5	416.814			2092.5	-6.95146
		2096.27	786.469			2096.27	417.639			2096.27	-3.88948
		2100.04	782.897			2100.04	417.781			2100.04	-3.34732
		2103.8	779.229			2103.8	417.403			2103.8	-1.22008
		2107.56	787.547			2107.56	417.69			2107.56	1.31974
		2111.32	795.238			2111.32	416.639			2111.32	0.98777
		2115.08	799.088			2115.08	417.621			2115.08	-0.11344
		2118.84	803.719			2118.84	418.672			2118.84	-1.52701
		2122.59	805.183			2122.59	420.755			2122.59	-4.84735
		2126.35	811.983			2126.35	421.875			2126.35	-2.76909
		2130.1	811.342			2130.1	424.086			2130.1	-4.78407
		2133.85	807.701			2133.85	425.915			2133.85	-3.2163
		2137.59	805.024			2137.59	425.024			2137.59	-4.14737
		2141.34	800.424			2141.34	423.592			2141.34	-4.06213
		2145.08	801.533			2145.08	420.781			2145.08	-4.59694
		2148.82	805.542			2148.82	418.508			2148.82	-7.45344
		2152.57	802.815			2152.57	416.221			2152.57	-8.76215
		2156.3	802.96			2156.3	412.221			2156.3	-8.58835
		2160.04	807.36			2160.04	411.344			2160.04	-5.84812
		2163.77	805.365			2163.77	412.614			2163.77	-3.80486
		2167.51	799.783			2167.51	413.908			2167.51	-4.0017
		2171.24	802.474			2171.24	416.308			2171.24	-1.37803
		2174.97	801.338			2174.97	416.224			2174.97	-0.67744
		2178.69	797.815			2178.69	417.654			2178.69	-1.72744
		2182.42	794.869			2182.42	417.683			2182.42	-3.00122
		2186.14	795.497			2186.14	417.897			2186.14	-5.79481
		2189.87	793.71			2189.87	417.599			2189.87	-6.19914
		2193.59	795.165			2193.59	417.028			2193.59	-5.48925
		2197.3	800.606			2197.3	414.712			2197.3	-3.39707
		2201.02	796.424			2201.02	415.141			2201.02	-4.16038
		2204.73	795.219			2204.73	414.515			2204.73	-2.60668
		2208.45	802.233			2208.45	413.617			2208.45	-1.73363
		2212.16	800.529			2212.16	413.304			2212.16	-0.43635
		2215.87	797.674			2215.87	413.872			2215.87	1.59287
		2219.58	792.56			2219.58	416.079			2219.58	2.21182
		2223.28	800.824			2223.28	417.01			2223.28	3.60233
		2226.98	810.863			2226.98	417.624			2226.98	3.80636
		2230.69	811.794			2230.69	417.217			2230.69	2.00106
		2234.39	810.383			2234.39	414.523			2234.39	2.74821
		2238.09	804.401			2238.09	415.334			2238.09	1.43008
		2241.78	800.615			2241.78	413.995			2241.78	1.20519
		2245.48	800.588			2245.48	411.966			2245.48	0.15045
		2249.17	800.697			2249.17	411.515			2249.17	-0.20731
		2252.86	800.555			2252.86	410.646			2252.86	-1.5884
		2256.55	803.121			2256.55	413.974			2256.55	-1.19326
		2260.24	815.029			2260.24	415.523			2260.24	-3.66525
		2263.92	813.417			2263.92	416.646			2263.92	-3.32141
		2267.61	806.519			2267.61	417.297			2267.61	-2.61159
		2271.29	798.108			2271.29	416.628			2271.29	-0.88314
		2274.97	793.875			2274.97	415.275			2274.97	-0.20597
		2278.65	797.137			2278.65	412.704			2278.65	0.50616
		2282.33	791.94			2282.33	410.708			2282.33	-2.26656
		2286	797.208			2286	410.926			2286	-4.29336
		2289.67	795.13			2289.67	410.701			2289.67	-4.6535
		2293.35	798.584			2293.35	413.388			2293.35	-3.58475
		2297.02	799.048			2297.02	414.366			2297.02	-4.99151
		2300.68	798.517			2300.68	415.381			2300.68	-1.53582
		2304.35	796.504			2304.35	416.144			2304.35	0.20892
		2308.01	794.714			2308.01	416.868			2308.01	0.02591
		2311.68	795.788			2311.68	415.014			2311.68	1.5795
		2315.34	801.108			2315.34	415.704			2315.34	1.6529
		2319	799.242			2319	416.039			2319	-0.53711
		2322.65	806.712			2322.65	417.955			2322.65	0.07241
		2326.31	804.437			2326.31	418.155			2326.31	2.27633
		2329.96	803.686			2329.96	418.297			2329.96	4.95111
		2333.62	799.039			2333.62	418.021			2333.62	7.78673
		2337.27	800.115			2337.27	418.221			2337.27	9.52443
		2340.91	797.9			2340.91	418.959			2340.91	10.2458
		2344.56	794.282			2344.56	419.606			2344.56	10.6479
		2348.21	789.232			2348.21	416.821			2348.21	13.1944
		2351.85	789.741			2351.85	414.675			2351.85	13.2421
		2355.49	789.269			2355.49	413.97			2355.49	11.9122
		2359.13	790.501			2359.13	413.024			2359.13	10.7012
		2362.77	789.284			2362.77	414.821			2362.77	10.9121
		2366.41	788.39			2366.41	415.21			2366.41	12.5985
		2370.04	787.919			2370.04	416.261			2370.04	13.2079
		2373.67	792.211			2373.67	417.344			2373.67	13.2766
		2377.3	790.018			2377.3	419.974			2377.3	12.2847
		2380.93	784.593			2380.93	421.41			2380.93	12.4373
		2384.56	784.787			2384.56	420.384			2384.56	13.3684
		2388.19	779.404			2388.19	417.486			2388.19	13.6235
		2391.81	781.794			2391.81	415.635			2391.81	13.1211
		2395.43	776.588			2395.43	413.952			2395.43	13.1921
		2399.05	780.751			2399.05	414.574			2399.05	15.2351
		2402.67	783.056			2402.67	415.614			2402.67	18.0753
		2406.29	787.637			2406.29	415.915			2406.29	20.1229
		2409.9	788.492			2409.9	415.428			2409.9	21.8489
		2413.52	789.095			2413.52	418.53			2413.52	23.2369
		2417.13	792.527			2417.13	421.01			2417.13	26.774
		2420.74	796.232			2420.74	423.344			2420.74	29.5606
		2424.35	796.931			2424.35	426.563			2424.35	32.2096
		2427.95	804.683			2427.95	430.374			2427.95	33.9682
		2431.56	809.065			2431.56	438.108			2431.56	36.6336
		2435.16	813.379			2435.16	444.755			2435.16	41.4458
		2438.76	815.677			2438.76	451.763			2438.76	44.0016
		2442.36	819.441			2442.36	454.443			2442.36	44.9536
		2445.96	815.981			2445.96	457.897			2445.96	44.2413
		2449.56	817.031			2449.56	458.064			2449.56	44.916
		2453.15	810.117			2453.15	455.861			2453.15	43.2619
		2456.74	802.503			2456.74	450.857			2456.74	39.9622
		2460.33	808.185			2460.33	446.934			2460.33	37.6718
		2463.92	811.426			2463.92	444.57			2463.92	36.0085
		2467.51	815.881			2467.51	443.843			2467.51	35.3474
		2471.1	808.181			2471.1	439.857			2471.1	36.0454
		2474.68	808.731			2474.68	437.69			2474.68	32.3797
		2478.26	801.599			2478.26	438.166			2478.26	29.8562
		2481.84	794.122			2481.84	436.621			2481.84	28.3
		2485.42	788.645			2485.42	433.13			2485.42	27.5247
		2489	781.299			2489	429.592			2489	25.176
		2492.58	778.672			2492.58	426.617			2492.58	24.0395
		2496.15	785.745			2496.15	427.454			2496.15	22.4996
		2499.72	787.455			2499.72	429.763			2499.72	24.4516
		2503.29	787.023			2503.29	430.406			2503.29	23.3803
		2506.86	788.851			2506.86	431.894			2506.86	22.6726
		2510.43	792.383			2510.43	433.377			2510.43	18.8507
		2513.99	791.111			2513.99	432.468			2513.99	19.5532
		2517.56	798.17			2517.56	432.283			2517.56	21.7779
		2521.12	799.985			2521.12	432.057			2521.12	25.2488
		2524.68	796.931			2524.68	428.883			2524.68	26.4328
		2528.24	793.099			2528.24	429.995			2528.24	28.7905
		2531.79	786.032			2531.79	430.13			2531.79	30.0782
		2535.35	784.523			2535.35	430.737			2535.35	31.5038
		2538.9	782.192			2538.9	430.759			2538.9	31.1212
		2542.45	792.425			2542.45	431.232			2542.45	30.4246
		2546	792.989			2546	431.217			2546	29.3669
		2549.55	793.795			2549.55	428.104			2549.55	32.1408
		2553.1	799.954			2553.1	430.672			2553.1	33.6542
		2556.64	800.619			2556.64	428.224			2556.64	34.6913
		2560.19	795.593			2560.19	427.672			2560.19	34.4273
		2563.73	786.207			2563.73	430.144			2563.73	36.0958
		2567.27	776.913			2567.27	429.559			2567.27	37.559
		2570.8	771.109			2570.8	432.05			2570.8	37.9197
		2574.34	771.119			2574.34	432.344			2574.34	40.8935
		2577.88	781.511			2577.88	434.552			2577.88	43.8416
		2581.41	787.835			2581.41	438.512			2581.41	46.9109
		2584.94	795.852			2584.94	437.068			2584.94	51.1713
		2588.47	808.252			2588.47	439.868			2588.47	54.5483
		2592	815.936			2592	440.806			2592	59.2609
		2595.52	818.85			2595.52	444.221			2595.52	66.1227
		2599.05	816.402			2599.05	444.843			2599.05	71.9192
		2602.57	812.685			2602.57	448.344			2602.57	77.6062
		2606.09	804.925			2606.09	451.948			2606.09	82.7243
		2609.61	806.561			2609.61	455.064			2609.61	91.6537
		2613.13	802.207			2613.13	460.795			2613.13	97.949
		2616.65	802.321			2616.65	465.075			2616.65	107.142
		2620.16	802.894			2620.16	470.13			2620.16	118.987
		2623.67	804.882			2623.67	478.283			2623.67	134.807
		2627.18	807.228			2627.18	487.006			2627.18	154.356
		2630.69	821.497			2630.69	497.541			2630.69	176.449
		2634.2	834.515			2634.2	507.635			2634.2	200.324
		2637.71	848.534			2637.71	528.199			2637.71	231.976
		2641.21	868.665			2641.21	550.294			2641.21	268.218
		2644.71	896.82			2644.71	576.203			2644.71	305.867
		2648.22	923.992			2648.22	610.435			2648.22	343.459
		2651.72	961.555			2651.72	650.294			2651.72	388.901
		2655.21	1002.02			2655.21	699.581			2655.21	433.636
		2658.71	1050.04			2658.71	753.075			2658.71	480.887
		2662.2	1109.39			2662.2	817.25			2662.2	534.935
		2665.7	1174.91			2665.7	889.774			2665.7	587.368
		2669.19	1233.63			2669.19	960.45			2669.19	635.579
		2672.68	1293.49			2672.68	1029.66			2672.68	677.443
		2676.17	1359			2676.17	1075.95			2676.17	695.988
		2679.65	1409.84			2679.65	1102.91			2679.65	695.856
		2683.14	1439.87			2683.14	1106.59			2683.14	677.662
		2686.62	1451.78			2686.62	1087.36			2686.62	641.134
		2690.1	1438.23			2690.1	1043.85			2690.1	588.961
		2693.58	1409.28			2693.58	984.824			2693.58	531.729
		2697.06	1359.76			2697.06	921.752			2697.06	477.623
		2700.53	1290.47			2700.53	858.323			2700.53	422.743
		2704.01	1218.06			2704.01	796.01			2704.01	371.803
		2707.48	1150.91			2707.48	741.646			2707.48	325.354
		2710.95	1095.26			2710.95	686.857			2710.95	280.621
		2714.42	1040.45			2714.42	640.955			2714.42	243.844
		2717.89	992.027			2717.89	603.428			2717.89	209.787
		2721.36	960.241			2721.36	573.824			2721.36	181.198
		2724.82	931.377			2724.82	548.195			2724.82	157.223
		2728.28	910.885			2728.28	528.199			2728.28	137.497
		2731.75	893.285			2731.75	511.937			2731.75	120.626
		2735.21	877.57			2735.21	499.661			2735.21	107.541
		2738.66	868.723			2738.66	488.904			2738.66	95.4005
		2742.12	855.799			2742.12	481.566			2742.12	83.9984
		2745.58	849.611			2745.58	471.792			2745.58	78.1185
		2749.03	845.714			2749.03	462.41			2749.03	71.2129
		2752.48	840.053			2752.48	458.799			2752.48	64.1815
		2755.93	833.624			2755.93	453.05			2755.93	61.0032
		2759.38	823.749			2759.38	449.417			2759.38	57.6803
		2762.83	825.978			2762.83	446.697			2762.83	56.0381
		2766.27	825.63			2766.27	445.45			2766.27	55.3446
		2769.71	825.5			2769.71	443.799			2769.71	51.7933
		2773.16	826.983			2773.16	439.912			2773.16	46.9249
		2776.6	829.466			2776.6	437.806			2776.6	41.919
		2780.04	832.063			2780.04	433.639			2780.04	41.6334
		2783.47	829.832			2783.47	433.483			2783.47	38.4643
		2786.91	821.978			2786.91	431.279			2786.91	33.5237
		2790.34	813.537			2790.34	429.072			2790.34	32.2054
		2793.77	807.869			2793.77	428.941			2793.77	32.8498
		2797.2	812.833			2797.2	429.835			2797.2	33.7086
		2800.63	808.328			2800.63	429.472			2800.63	32.9335
		2804.06	804.432			2804.06	430.05			2804.06	31.6757
		2807.49	800.564			2807.49	432.148			2807.49	31.0544
		2810.91	805.745			2810.91	435.588			2810.91	31.2395
		2814.33	799.408			2814.33	436.301			2814.33	29.4969
		2817.75	792.886			2817.75	438.697			2817.75	28.2368
		2821.17	784.415			2821.17	436.581			2821.17	26.9977
		2824.59	789.306			2824.59	435.395			2824.59	29.1525
		2828.01	794.884			2828.01	435.592			2828.01	31.9576
		2831.42	802.748			2831.42	434.417			2831.42	30.5576
		2834.83	803.304			2834.83	433.872			2834.83	29.5283
		2838.24	800.42			2838.24	434.675			2838.24	28.7646
		2841.65	804.042			2841.65	436.043			2841.65	27.3693
		2845.06	806.842			2845.06	435.788			2845.06	27.2233
		2848.47	802.478			2848.47	433.948			2848.47	25.8629
		2851.87	800.73			2851.87	431.461			2851.87	27.0782
		2855.28	793.717			2855.28	428.744			2855.28	28.3215
		2858.68	795.253			2858.68	424.643			2858.68	30.8095
		2862.08	795.317			2862.08	424.192			2862.08	31.1041
		2865.48	791.821			2865.48	422.65			2865.48	28.1795
		2868.87	791.598			2868.87	423.697			2868.87	26.3552
		2872.27	793.929			2872.27	425.275			2872.27	23.5052
		2875.66	798.196			2875.66	428.875			2875.66	22.2477
		2879.05	798.272			2879.05	431.457			2879.05	22.4375
		2882.44	803.252			2882.44	432.977			2882.44	21.4113
		2885.83	802.519			2885.83	434.323			2885.83	23.453
		2889.22	799.953			2889.22	436.857			2889.22	22.3928
		2892.61	803.36			2892.61	436.464			2892.61	26.1059
		2895.99	806.253			2895.99	436.992			2895.99	28.9648
		2899.37	807.873			2899.37	438.755			2899.37	31.2403
		2902.75	818.388			2902.75	441.261			2902.75	36.3696
		2906.13	823.699			2906.13	443.774			2906.13	37.0144
		2909.51	825.95			2909.51	445.643			2909.51	37.5153
		2912.89	834.024			2912.89	447.672			2912.89	36.1175
		2916.26	838.511			2916.26	448.843			2916.26	33.6823
		2919.63	833.861			2919.63	451.286			2919.63	32.9791
		2923	833.839			2923	453.228			2923	28.9075
		2926.37	829.693			2926.37	454.835			2926.37	29.4535
		2929.74	828.379			2929.74	457.675			2929.74	33.3399
		2933.11	832.029			2933.11	464.795			2933.11	34.9162
		2936.47	839.046			2936.47	468.719			2936.47	36.2663
		2939.84	843.559			2939.84	475.719			2939.84	34.719
		2943.2	847.371			2943.2	481.035			2943.2	33.0341
		2946.56	860.092			2946.56	487.308			2946.56	34.4587
		2949.92	861.154			2949.92	488.857			2949.92	35.0884
		2953.27	860.557			2953.27	488.624			2953.27	35.2658
		2956.63	858.614			2956.63	483.177			2956.63	33.4758
		2959.98	849.098			2959.98	475.799			2959.98	31.6602
		2963.34	843.441			2963.34	467.784			2963.34	28.982
		2966.69	837.26			2966.69	459.737			2966.69	23.5043
		2970.04	832.003			2970.04	449.97			2970.04	18.8424
		2973.38	822.513			2973.38	443.446			2973.38	16.0848
		2976.73	818.798			2976.73	440.301			2976.73	14.3576
		2980.08	821.999			2980.08	438.832			2980.08	18.5044
		2983.42	821.549			2983.42	437.206			2983.42	18.5416
		2986.76	824.352			2986.76	438.854			2986.76	20.1779
		2990.1	827.468			2990.1	437.886			2990.1	20.3012
		2993.44	832.627			2993.44	439.926			2993.44	19.8698
		2996.78	830.498			2996.78	440.486			2996.78	18.0304
		3000.11	825.299			3000.11	440.428			3000.11	17.6921
		3003.44	821.544			3003.44	438.566			3003.44	17.1394
		3006.78	814.124			3006.78	436.788			3006.78	16.7474
		3010.11	812.911			3010.11	435.963			3010.11	16.6934
		3013.44	808.528			3013.44	432.981			3013.44	16.299
		3016.76	806.475			3016.76	429.646			3016.76	13.161
		3020.09	803.154			3020.09	427.617			3020.09	10.1069
		3023.41	809.745			3023.41	421.959			3023.41	8.48293
		3026.74	818.468			3026.74	420.614			3026.74	4.58187
		3030.06	814.213			3030.06	419.032			3030.06	4.04835
		3033.38	814.284			3033.38	419.803			3033.38	2.31826
		3036.7	813.9			3036.7	418.508			3036.7	1.06857
		3040.01	811.797			3040.01	416.912			3040.01	1.89331
		3043.33	805.671			3043.33	415.406			3043.33	4.90267
		3046.64	800.271			3046.64	413.461			3046.64	4.83488
		3049.95	796.939			3049.95	411.57			3049.95	5.17044
		3053.26	793.029			3053.26	410.544			3053.26	6.40246
		3056.57	795.791			3056.57	405.683			3056.57	9.6335
		3059.88	794.566			3059.88	403.163			3059.88	7.6611
		3063.19	793.172			3063.19	402.163			3063.19	7.67926
		3066.49	792.905			3066.49	400.319			3066.49	7.93273
		3069.79	792.059			3069.79	398.788			3069.79	7.09985
		3073.09	789.991			3073.09	398.774			3073.09	8.42303
		3076.39	787.63			3076.39	398.854			3076.39	8.30554
		3079.69	792.569			3079.69	399.108			3079.69	6.22523
		3082.99	791.512			3082.99	401.988			3082.99	7.22873
		3086.28	796.705			3086.28	405.512			3086.28	9.8475
		3089.58	799.855			3089.58	404.999			3089.58	11.3543
		3092.87	801.741			3092.87	404.668			3092.87	11.8563
		3096.16	801.845			3096.16	404.639			3096.16	12.3302
		3099.45	797.839			3099.45	403.555			3099.45	12.4753
		3102.74	800.292			3102.74	405.414			3102.74	10.6017
		3106.02	798.635			3106.02	406.337			3106.02	9.33399
		3109.31	804.336			3109.31	404.617			3109.31	7.14545
		3112.59	806.032			3112.59	404.632			3112.59	8.0174
		3115.87	808.177			3115.87	403.49			3115.87	8.77503
		3119.15	811.053			3119.15	403.275			3119.15	9.35771
		3122.43	812.574			3122.43	402.224			3122.43	9.37152
		3125.7	808.609			3125.7	401.821			3125.7	9.23604
		3128.98	802.942			3128.98	399.304			3128.98	10.4151
		3132.25	800.522			3132.25	399.159			3132.25	8.87616
		3135.53	803.522			3135.53	399.657			3135.53	9.45457
		3138.8	805.784			3138.8	400.603			3138.8	11.9455
		3142.07	815.274			3142.07	400.926			3142.07	12.8591
		3145.33	818.728			3145.33	402.824			3145.33	14.2515
		3148.6	825.543			3148.6	399.937			3148.6	15.5106
		3151.86	817.882			3151.86	399.592			3151.86	16.1928
		3155.13	817.292			3155.13	399.468			3155.13	15.6453
		3158.39	810.066			3158.39	397.948			3158.39	13.5121
		3161.65	803.788			3161.65	396.781			3161.65	12.9787
		3164.91	801.413			3164.91	397.472			3164.91	11.9023
		3168.16	795.584			3168.16	398.574			3168.16	11.4908
		3171.42	797.049			3171.42	402.246			3171.42	12.0363
		3174.67	803.942			3174.67	403.312			3174.67	13.1388
		3177.93	806.562			3177.93	404.799			3177.93	15.0221
		3181.18	810.3			3181.18	403.355			3181.18	19.0126
		3184.43	805.901			3184.43	402.352			3184.43	22.7302
		3187.68	810.462			3187.68	400.039			3187.68	22.231
		3190.92	811.205			3190.92	398.297			3190.92	22.9974
		3194.17	809.811			3194.17	397.563			3194.17	21.9688
		3197.41	811.753			3197.41	397.352			3197.41	22.3224
		3200.65	802.486			3200.65	398.068			3200.65	19.7924
		3203.89	800.396			3203.89	400.046			3203.89	19.7869
		3207.13	796.166			3207.13	399.854			3207.13	20.5737
		3210.37	789.867			3210.37	399.697			3210.37	21.6426
		3213.61	788.75			3213.61	398.574			3213.61	25.0959
		3216.84	789.801			3216.84	399.624			3216.84	25.8732
		3220.07	798.675			3220.07	402.341			3220.07	26.4965
		3223.31	801.871			3223.31	406.406			3223.31	31.2922
		3226.54	809.463			3226.54	411.341			3226.54	35.004
		3229.76	815.741			3229.76	418.13			3229.76	37.2354
		3232.99	814.969			3232.99	422.781			3232.99	37.3362
		3236.22	816.838			3236.22	427.788			3236.22	37.0826
		3239.44	812.693			3239.44	427.868			3239.44	32.7589
		3242.66	806.462			3242.66	423.043			3242.66	28.0599
		3245.89	800.635			3245.89	417.744			3245.89	25.2745
		3249.11	798.459			3249.11	414.712			3249.11	18.4588
		3252.32	799.059			3252.32	408.944			3252.32	15.1161
		3255.54	796.918			3255.54	402.632			3255.54	11.9994
		3258.76	792.828			3258.76	397.701			3258.76	11.1158
		3261.97	782.124			3261.97	394.283			3261.97	8.06886
		3265.18	776.397			3265.18	389.243			3265.18	7.74446
		3268.39	774.015			3268.39	388.032			3268.39	6.83022
		3271.6	771.229			3271.6	384.646			3271.6	4.57556
		3274.81	766.536			3274.81	383.188			3274.81	3.01078
		3278.02	769.652			3278.02	386.566			3278.02	4.15919
		3281.22	777.015			3281.22	388.006			3281.22	3.55692
		3284.42	783.85			3284.42	386.734			3284.42	4.78672
		3287.63	787.536			3287.63	387.403			3287.63	5.00944
		3290.83	781.739			3290.83	389.657			3290.83	5.07355
		3294.03	773.612			3294.03	390.519			3294.03	5.53151
		3297.22	774.393			3297.22	389.748			3297.22	6.01269
		3300.42	770.635			3300.42	391.054			3300.42	3.44948
		3303.61	768.358			3303.61	390.094			3303.61	3.91414
		3306.81	771.145			3306.81	391.272			3306.81	1.73769
		3310	779.354			3310	391.821			3310	0.65205
		3313.19	783.135			3313.19	389.574			3313.19	2.32856
		3316.38	781.347			3316.38	385.937			3316.38	3.2031
		3319.57	784.904			3319.57	386.348			3319.57	2.59504
		3322.75	788.593			3322.75	385.744			3322.75	2.74212
		3325.94	790.599			3325.94	385.126			3325.94	4.92408
		3329.12	792.5			3329.12	385.272			3329.12	4.50221
		3332.3	787.846			3332.3	385.508			3332.3	4.34598
		3335.48	786.319			3335.48	385.686			3335.48	6.03348
		3338.66	786.915			3338.66	384.966			3338.66	5.41553
		3341.84	783.737			3341.84	386.064			3341.84	5.24503
		3345.01	782.976			3345.01	383.824			3345.01	5.40545
		3348.19	778.215			3348.19	383.577			3348.19	4.19514
		3351.36	781.772			3351.36	384.272			3351.36	2.00338
		3354.53	789.592			3354.53	382.501			3354.53	-0.35197
		3357.7	793.016			3357.7	382.897			3357.7	-0.8988
		3360.87	793.199			3360.87	384.701			3360.87	-2.90544
		3364.03	795.645			3364.03	385.363			3364.03	-3.71095
		3367.2	795.253			3367.2	386.159			3367.2	-1.86262
		3370.36	795.421			3370.36	386.654			3370.36	0.23133
		3373.53	798.438			3373.53	387.028			3373.53	1.27608
		3376.69	803.345			3376.69	387.064			3376.69	3.18349
		3379.85	800.92			3379.85	387.61			3379.85	4.86462
		3383.01	800.027			3383.01	385.217			3383.01	3.44183
		3386.16	799.969			3386.16	382.548			3386.16	1.94347
		3389.32	800.697			3389.32	382.428			3389.32	3.3591
		3392.47	797.093			3392.47	382.803			3392.47	2.2246
		3395.62	793.943			3395.62	383.032			3395.62	0.37213
		3398.78	788.92			3398.78	381.359			3398.78	1.47769
		3401.93	794.296			3401.93	380.763			3401.93	1.02612
		3405.07	794.567			3405.07	379.624			3405.07	0.98012
		3408.22	795.533			3408.22	382.13			3408.22	3.03201
		3411.37	796.276			3411.37	381.21			3411.37	4.82048
		3414.51	793.946			3414.51	380.915			3414.51	5.3432
		3417.65	788.001			3417.65	380.039			3417.65	5.73537
		3420.79	791.806			3420.79	382.726			3420.79	6.46551
		3423.93	788.402			3423.93	384.228			3423.93	5.23527
		3427.07	789.515			3427.07	384.995			3427.07	1.56677
		3430.21	792.151			3430.21	384.614			3430.21	0.62087
		3433.34	795.176			3433.34	385.141			3433.34	0.69127
		3436.48	788.824			3436.48	383.741			3436.48	0.50292
		3439.61	786.245			3439.61	384.781			3439.61	1.85534
		3442.74	784.319			3442.74	383.199			3442.74	2.37091
		3445.87	786.525			3445.87	382.908			3445.87	2.50884
		3449	779.266			3449	380.875			3449	2.81225
		3452.12	781.439			3452.12	383.246			3452.12	2.70539
		3455.25	783.266			3455.25	384.072			3455.25	2.05073
		3458.37	792.457			3458.37	384.166			3458.37	-0.55266
		3461.5	802.373			3461.5	387.159			3461.5	0.43833
		3464.62	802.744			3464.62	387.548			3464.62	2.44795
		3467.74	802.315			3467.74	387.744			3467.74	2.22679
		3470.85	802.253			3470.85	390.039			3470.85	3.02659
		3473.97	801.359			3473.97	388.708			3473.97	3.33686
		3477.09	807.996			3477.09	389.792			3477.09	4.69606
		3480.2	798.487			3480.2	387.952			3480.2	5.66364
		3483.31	796.392			3483.31	384.784			3483.31	5.31186
		3486.42	796.909			3486.42	381.828			3486.42	4.0533
		3489.53	797.586			3489.53	379.803			3489.53	2.36814
		3492.64	798.72			3492.64	378.09			3492.64	1.00232
		3495.75	798.437			3495.75	377.228			3495.75	0.6155
		3498.85	800.416			3498.85	378.043			3498.85	-0.69208
		3501.96	802.372			3501.96	378.559			3501.96	-1.0696
		3505.06	807.027			3505.06	380.097			3505.06	-1.40519
		3508.16	810.678			3508.16	381.774			3508.16	-0.14406
		3511.26	807.505			3511.26	381.115			3511.26	-0.44238
		3514.36	808.132			3514.36	380.217			3514.36	0.42711
		3517.46	804.563			3517.46	381.472			3517.46	-0.76403
		3520.55	806.416			3520.55	381.443			3520.55	-1.01345
		3523.65	808.187			3523.65	380.806			3523.65	-3.53096
		3526.74	807.453			3526.74	381.766			3526.74	-2.50769
		3529.83	806.041			3529.83	383.424			3529.83	-1.09516
		3532.92	805.915			3532.92	382.97			3532.92	-0.03929
		3536.01	808.107			3536.01	383.399			3536.01	-1.54288
		3539.1	804.535			3539.1	384.301			3539.1	0.51995
		3542.18	801.989			3542.18	384.454			3542.18	-0.26339
		3545.27	801.847			3545.27	383.726			3545.27	-1.18661
		3548.35	799.114			3548.35	383.217			3548.35	-3.60402
		3551.43	803.786			3551.43	379.657			3551.43	-4.68112
		3554.51	803.765			3554.51	376.137			3554.51	-3.12886
		3557.59	799.645			3557.59	375.712			3557.59	-1.88665
		3560.67	804.614			3560.67	375.963			3560.67	0.82175
		3563.74	802.879			3563.74	374.708			3563.74	1.26207
		3566.82	802.202			3566.82	373.803			3566.82	-0.45381
		3569.89	809.239			3569.89	375.955			3569.89	0.67645
		3572.96	817.752			3572.96	378.734			3572.96	-1.66883
		3576.03	819.351			3576.03	380.65			3576.03	-4.66448
		3579.1	818.772			3579.1	383.923			3579.1	-6.63218
		3582.17	814.125			3582.17	383.334			3582.17	-8.37378
		3585.24	810.182			3585.24	384.381			3585.24	-4.84267
		3588.3	808.234			3588.3	385.41			3588.3	-4.13675
		3591.36	812.312			3591.36	384.352			3591.36	-5.71524
		3594.43	811.622			3594.43	382.235			3594.43	-6.28907
		3597.49	810.675			3597.49	382.055			3597.49	-5.90535
		3600.55	810.564			3600.55	382.053			3600.55	-5.31885
		3603.6	811.289			3603.6	382.229			3603.6	-4.52957
		3606.66	812.85			3606.66	382.583			3606.66	-3.5375
		3609.72	815.247			3609.72	383.115			3609.72	-2.34266

## Sheet: Figure 3e
Figure 3e
		Pos G (cm-1)	Pos 2D (cm-1)
	S-GPL	1578.96	2679.95
		1578.32	2681.88
		1579.26	2681.76
		1577.17	2682.27
		1575.7	2685.9
		1577.24	2687.85
		1576.68	2686.12
		1576.66	2684.93
		1576.42	2684.11
		1575.02	2682.8
		1576.72	2684.7
		1577.87	2688.08
		1576.53	2685.02
		1576.91	2679.89
		1575.39	2680.08
		1573.67	2676.78
		1571.97	2676.02
		1572.47	2675.56
		1573.04	2676.99
		1572.78	2676.69
		1572.35	2675.06
		1574.01	2683.62
		1570.85	2681.94
		1571.64	2676.5
		1590.27	2686.19
		1580.44	2691.79
		1582.87	2691.13
		1582.04	2695.36
		1585.3	2689.52
		1586.23	2681.8
		1589.76	2686.66
		1583.24	2679.99
		1592.86	2686.39
		1586.18	2693.38
		1589.16	2690.3
		1587.18	2692.13
		1586.43	2686.08
		1585.64	2688.72
		1582.53	2688.83
		1592.21	2692.86
		1588.65	2688.65
		1590.45	2684.88
		1592.82	2694.84
		1577.45	2680.6
		1580.73	2689.68
		1578.87	2684.2
		1583.94	2685.46
		1579.74	2696.79
		1582.3	2692.06
		1583	2698.23
		1585.69	2695.1
		1584.18	2697.34
		1580.61	2696.27
		1578.24	2683.66
		1588.86	2686.85
		1577.64	2696.18
		1580.26	2696.8
		1585.57	2693.17
		1588.54	2690.85
		1581.12	2692.35
		1583.88	2689.44
		1585.39	2686.74
		1589.41	2685.17
		1578.73	2697.73
		1580.9	2681.13
		1584	2690.19
		1582.96	2675.44
		1586.89	2675.88
		1584.05	2696.17
		1581.27	2693.16
		1577.56	2680.21
		1569.5	2688.38
		1579.31	2699.76
		1591.13	2690.73
		1579.92	2697.2
		1579.75	2694.3
		1579.46	2695.01
		1584.37	2692.67
		1583.75	2693.97
		1580.44	2688.65
		1584	2683.49
		1572.4	2691.98
		1580	2685.73
		1588.72	2681.32
		1585.37	2679.66
		1583.12	2691.14
		1583.01	2685.42
		1583.99	2682.86
		1577.55	2686.84
		1581.71	2691.29
		1589.07	2698.04
		1586.32	2694.4
		1585.37	2694.57
		1578.89	2690.74
		1583.11	2684.23
		1583.37	2684.74
		1584.04	2682.09
		1583.05	2688.84
		1583.58	2693.85
		1584.09	2688.96
		1579.28	2689.12
		1574.61	2688.1
		1577.37	2684.84
		1576.39	2678.04
		1570.71	2675.67
		1578.33	2686.55
		1578.53	2696.02
		1585.94	2694.94
		1585.18	2688.15
		1585.11	2691.05
		1585.33	2681.86
		1581.83	2687.57
		1581.77	2693.02
		1580.13	2692.44
		1580.16	2690.75
		1580.49	2688.9
		1581.6	2688.93
		1581.6	2690.23
		1578.81	2687.36
		1581.9	2694.21
		1584.87	2693.58
		1580.06	2682.37
		1578.9	2679.02
		1581.49	2684.32
		1580.71	2682.96
		1580.24	2676.7
		1580.45	2685.9
		1580.83	2690.41
		1579.08	2686.09
		1578.95	2683.86
		1580.78	2683.69
		1583.54	2683.42
		1581.96	2688.77
		1578.69	2684.7
		1581.52	2679.63
		1585.53	2686.43
		1585.63	2685.9
		1587.53	2685.36
		1587.11	2686.08
		1584.71	2687.07
		1582.68	2687.46
		1584.05	2686.63
		1585.18	2685.63
		1582.12	2684.75
		1581.36	2679.84
		1578.65	2691.19
		1581.29	2696.11
		1579.3	2683.32
		1579.51	2684.89
		1582.46	2680.63
		1581.9	2688.94
		1579	2691.65
		1581	2693.73
		1581.89	2695.28
		1581.59	2690.57
		1581.51	2689.99
		1582.73	2685.07
		1579.4	2685.36
		1578.23	2686.59
		1579.29	2691.75
		1579.55	2694.17
		1582.81	2690.65
		1579.39	2685.1
		1578.64	2694.33
		1576.96	2690.59
		1575.86	2686.52
		1577.67	2691.19
		1580.73	2691.35
		1581.98	2691.34
		1579.59	2686.64
		1581.34	2682.31
		1579.99	2688.77
		1578.1	2680.99
		1582.23	2679.89
		1583	2686.55
		1582.13	2691.04
		1584.7	2691.17
		1583.08	2688.36
		1583.55	2686.72
		1583.24	2684.65
		1584.13	2688.99
		1581.51	2687.07
		1580.2	2685.61
		1577.65	2683.25
		1580.8	2687.93
		1588.88	2699.64
		1580.08	2696.7
		1573.99	2689.05
		1584.49	2695.37
		1585	2684.45
		1584.07	2694.38
		1585.28	2683.88
		1579.25	2688.34
		1579.73	2689.95
		1582.78	2686.47
		1581.54	2692.76
		1580.01	2690.64
		1578.38	2687.62
		1580.99	2694.83
		1583.54	2685.33
		1581.84	2685.31
		1577.94	2692.78
		1581.72	2687.61
		1582.64	2681.04
		1578.25	2679.35
		1582.67	2687.96
		1579.26	2683.61
		1575.69	2690.88
		1580.95	2689.17
		1582.24	2690.59
		1582.15	2695.71
		1585.21	2688.43
		1582.68	2687.18
		1585.35	2688.15
		1584.85	2686.39
		1585.59	2686.18
		1584.23	2686.14
		1583.19	2684.34
		1582.21	2684.62
		1583.11	2686.12
		1581.6	2685.12
		1581.61	2685.32
		1579.04	2682.36
		1580.77	2689.12
		1582.94	2699.08
		1578.9	2690.08
		1582.37	2680.85
		1578.02	2683.68
		1580.58	2683.86
		1580.13	2683.92
		1580.55	2687.56
		1580.94	2689.07
		1581.67	2689.26
		1580.21	2689.7
		1577.09	2687.79
		1576.99	2687.18
		1579.2	2687.49
		1577.31	2686.42
		1576.56	2690.81
		1576.41	2691.68
		1578.05	2688.81
		1579.96	2686.79
		1581.55	2686.01
		1580.82	2680.19
		1577.5	2683.83
		1581.57	2686.02
		1580.33	2687.88
		1581.74	2690.82
		1581.84	2684.86
		1583.67	2682.06
		1583.92	2686.59
		1581.87	2683.96
		1582.7	2684.21
		1582.65	2684.13
		1582.78	2684.14
		1583.28	2683.79
		1582.23	2685.7
		1580.67	2686.43
		1581.63	2684.62
		1581.7	2683.77
		1581.24	2683.27
		1579.97	2684.48
		1582.08	2680.65
		1580.43	2691.47
		1579.31	2689.11
		1579.41	2686.61
		1579.81	2688.68
		1579.57	2685.8
		1578.41	2684.89
		1578.86	2682.27
		1579.71	2681.61
		1580.15	2688.23
		1581.64	2690.99
		1581.1	2690.1
		1580.89	2687.96
		1580.63	2691.16
		1578.6	2689.57
		1579.87	2689.45
		1582.01	2691.57
		1578.62	2687.96
		1578.27	2687.85
		1579.32	2687.2
		1582.24	2684.3
		1579.75	2684.51
		1578.92	2685.74
		1579.77	2688.69
		1578.82	2690.57
		1579.65	2695.36
		1579.29	2691.11
		1579.84	2689.05
		1580.12	2689.64
		1580.5	2684.22
		1579.68	2681.86
		1578.38	2683.91
		1579.79	2686.96
		1580.78	2686.59
		1581.4	2685.56
		1581.54	2685.32
		1582.09	2685.2
		1582.17	2685.44
		1580.81	2685.09
		1580.67	2684.15
		1579.88	2687.19
		1580.81	2686.57
		1578.01	2690.72
		1580.58	2689.26
		1582.04	2681.42
		1579.15	2682.4
		1578.31	2685.95
		1578.33	2687.41
		1580.16	2686.88
		1581.17	2685.42
		1581.25	2688.11
		1582.91	2692.08
		1579.83	2691.33
		1580.88	2688.01
		1582.87	2681.27
		1583.33	2682.09
		1584.32	2687.93
		1585.82	2684.22
		1584.93	2687.42
		1582.15	2689.94
		1580.99	2695.05
		1580.16	2695.39
		1579.31	2690.12
		1579.49	2690.31
		1579.06	2691.31
		1579.99	2687.22
		1580.98	2686.04
		1579.53	2687.02
		1578.34	2686.59
		1578.75	2683.33
		1579.1	2682.97
		1578.41	2683.01
		1579.36	2684.22
		1579.79	2686.39
		1580.22	2686.44
		1580.35	2685.23
		1580.46	2683.67
		1578.76	2685.09
		1580.94	2686.45
		1580.66	2685.32
		1581.41	2695.52
		1582.58	2684.23
		1582.54	2688.91
		1580.82	2686.98
		1580.44	2684.27
		1578.77	2689.75
		1580.44	2682.13
		1580.08	2685.02
		1582.52	2684.91
		1583.81	2686.98
		1586.19	2692.03
		1584.81	2689.23
		1580.5	2688.03
		1582.99	2690.77
		1585.54	2689.69
		1585.8	2680.03
		1582.75	2680.17
		1582.16	2685.48
		1580.53	2685.61
		1577.97	2685.45
		1577.76	2686.78
		1580.46	2686.57
		1580.49	2684.26
		1583.31	2689.21
		1581.82	2686.55
		1579.55	2690.63
		1579.69	2689.61
		1579.68	2684.12
		1579.61	2683.58
		1582.05	2687.83
		1582.93	2686.22
		1579.42	2684.01
		1580.76	2684.05
		1578.9	2686.97
		1579.7	2685.41
		1578.77	2686.27
		1578.72	2684.42
		1579.94	2691.47
		1581.66	2683.63
		1581.1	2684.95
		1584.71	2688.83
		1584.17	2688.38
		1580.17	2687.67
		1578.64	2686.85
		1580.48	2686.94
		1580.03	2684.27
		1578.55	2685.81
		1584.58	2686.73
		1581.8	2688.53
		1579.18	2694.36
		1580.48	2693.59
		1586.6	2693.73
		1581.7	2692.71
		1587.44	2689.06
		1579.68	2685.38
		1582.15	2689.87
		1583.78	2687.96
		1577.9	2686.04
		1578.82	2685.07
		1580.13	2686.15
		1577.6	2683.7
		1578.98	2684.79
		1579.78	2690.43
		1578.69	2687.96
		1579.43	2689.01
		1578.89	2685.82
		1579.6	2689.41
		1581.51	2683.96
		1582.49	2685.85
		1578.06	2685.42
		1578.2	2684.09
		1578.71	2684.69
		1579.64	2683.42
		1580.16	2684.45
		1577.79	2684.34
		1581.48	2683.83
		1580.76	2682.27
		1579.05	2687.79
		1583.31	2690.65
		1580.52	2687.57
		1581.19	2683.55
		1586.49	2687.71
		1584.35	2690.07
		1580.49	2690.17
		1580.34	2688.5
		1581.34	2690.18
		1581.74	2695.17
		1579.47	2690.34
		1580.09	2692.61
		1582.92	2693.98
		1581.62	2697.6
		1581.83	2689.63
		1582.87	2687.42
		1585.22	2686.62
		1581.09	2687.16
		1583.4	2695.55
		1582.49	2684.79
		1582.65	2686.12
		1581.87	2684.23
		1579.7	2686.95
		1578.04	2687.33
		1578.78	2686.38
		1577.52	2687.02
		1577.66	2686.91
		1579	2687.88
		1580.24	2687.93
		1580.28	2687.56
		1580.49	2686.1
		1580.77	2684.87
		1579.95	2687.03
		1579.74	2683.93
		1579.28	2683.97
		1578.93	2683.26
		1578.69	2679.99
		1579.2	2683.21
		1580.72	2685.24
		1581.58	2686.11
		1582.36	2688.59
		1585.34	2686.78
		1587.06	2686.82
		1583.98	2689.61
		1586.62	2689.28
		1585.7	2689.54
		1581.48	2691.22
		1580.17	2692.18
		1581.07	2691.93
		1580.35	2699.39
		1578.97	2692.49
		1578.86	2688.46
		1582.12	2687.31
		1582.92	2682.76
		1583.21	2687.14
		1584.59	2694.28
		1582.05	2690.49
		1581.38	2686.79
		1583.95	2685.28
		1581.49	2686.36
		1579.99	2689.3
		1578.57	2688.3
		1578.27	2686.56
		1579.07	2686.8
		1578.33	2689.5
		1578.55	2688.86
		1578.23	2686.49
		1579.53	2688.4
		1579.56	2688.63
		1579.37	2685.75
		1579.56	2687.94
		1579.44	2690.67
		1581.68	2688.14
		1584.22	2686.87
		1581.64	2686.13
		1578.46	2685.93
		1578.14	2685.57
		1578.93	2685.16
		1580.89	2681.76
		1581.6	2684.76
		1582.44	2689.63
		1584.3	2687.54
		1583.87	2689.24
		1584.46	2690.28
		1588.58	2691.24
		1590.98	2689.89
		1586.58	2691.09
		1587.76	2687.22
		1587.53	2683.7
		1579.97	2687.18
		1580.51	2690.33
		1580.39	2691.53
		1583.23	2691.08
		1585.48	2688.92
		1583.69	2690.43
		1584.96	2689.56
		1582.63	2689.11
		1581.71	2689.37
		1579.84	2686.3
		1580.38	2685.44
		1582.04	2688.16
		1576.96	2685.89
		1578.46	2685.28
		1579.3	2681.82
		1580.15	2687.03
		1580.94	2687.61
		1579.47	2688.36
		1580.02	2686.55
		1581.93	2688.54
		1580.52	2689.1
		1580.3	2690.99
		1580.12	2685.9
		1579.58	2687.86
		1580.95	2689.22
		1581.76	2691.28
		1580.11	2688.31
		1573.82	2685.4
		1578.15	2685.12
		1581.75	2687.8
		1585.15	2690.18
		1582.76	2687.81
		1583.62	2691.52
		1582.44	2694.09
		1583.02	2693.27
		1584.21	2686.89
		1582.98	2697.85
		1579.32	2689.27
		1581.49	2685.26
		1583.6	2689.71
		1579.75	2688.89
		1579.03	2689.07
		1580	2692.23
		1578.36	2689.02
		1581.86	2689
		1586.77	2688.52
		1581.31	2687.93
		1579.19	2694.8
		1582.65	2684.16
		1582.81	2693.1
		1584.16	2688.39
		1584.14	2686.83
		1579.29	2689.22
		1578.46	2687.03
		1578.91	2689.38
		1578.74	2688.7
		1578.3	2688.17
		1580.19	2686.28
		1579.46	2690.1
		1580.36	2687.81
		1580.87	2684.59
		1580.69	2692.45
		1579.47	2684.89
		1579.14	2689.3
		1578.76	2686.74
		1580.8	2685.4
		1578.63	2690.84
		1579.3	2683.44
		1580.64	2686.25
		1579.34	2684.18
		1577.26	2683.17
		1581.57	2690.08
		1581.89	2690.92
		1582.61	2687.48
		1580.42	2690.36
		1585.59	2688.55
		1582.46	2686.66
		1580.65	2689.2
		1581.87	2689.34
		1579.01	2689.35
		1581.23	2694.7
		1580.9	2690.79
		1582.73	2688.09
		1580.11	2691.17
		1581.31	2690.51
		1580.59	2684.69
		1579.74	2688.1
		1583.46	2686.81
		1579.72	2689.24
		1583.81	2687.17
		1581.03	2686.2
		1579.16	2688.94
		1579.72	2684.72
		1580.51	2691.81
		1579.52	2686.09
		1579.13	2689.04
		1578.59	2686.91
		1579	2688.45
		1579.72	2687.22
		1580.7	2688.65
		1581.07	2687.65
		1581.9	2686.87
		1582.96	2685.97
		1580	2685.96
		1578.56	2686.4
		1581.58	2684.52
		1582.15	2687.99
		1580.36	2686.49
		1577.51	2686.49
		1577.11	2686.54
		1578.93	2691.49
		1579.94	2691.86
		1582.59	2692.03
		1584.87	2690.11
		1585.33	2688.25
		1584.65	2686.68
		1581.08	2689.72
		1582.2	2690.85
		1581.13	2687.89
		1579.95	2688.77
		1579.37	2686.8
		1577.88	2688.51
		1577.51	2686.71
		1581.66	2687.89
		1581.47	2689.42
		1580.69	2690.53
		1580.86	2690.7
		1582.65	2695.08
		1581.64	2691.83
		1581.12	2685.91
		1582.1	2688.31
		1581.03	2689.74
		1579.28	2687.69
		1578.51	2687.9
		1578.44	2687.23
		1578.52	2689.41
		1578.98	2688.97
		1579.57	2689.31
		1580.46	2690.17
		1580.5	2689.19
		1579.92	2690.58
		1582.24	2690.88
		1582.07	2687.81
		1579.11	2684.8
		1577.64	2683.66
		1578.91	2686.85
		1581.23	2692.22
		1580.16	2692.04
		1577.8	2685.41
		1579.14	2683.36
		1582.13	2685.14
		1580.19	2688.4
		1580.47	2690.75
		1582.41	2690.98
		1587.73	2690.69
		1588.39	2687.86
		1589.3	2694
		1585.28	2695.97
		1584.64	2689.11
		1583.08	2688.69
		1582.82	2690.78
		1582.92	2694.25
		1582.88	2692.14
		1581.95	2690.93
		1581.28	2693.14
		1581.58	2691.78
		1582.28	2689.38
		1582.75	2688.61
		1582.96	2688.32
		1582.42	2688
		1582.22	2686.83
		1580.49	2685.05
		1577.66	2685.81
		1578.64	2685.91
		1579.64	2685.82
		1579.85	2686.65
		1580.38	2686.52
		1580.23	2688.14
		1580.62	2690.45
		1581.24	2686.95
		1580.99	2693.34
		1581.49	2691.59
		1581.77	2689.65
		1579.53	2689.92
		1579.08	2686.52
		1579.87	2683.67
		1579.94	2688.36
		1579.61	2688.68
		1580.3	2687.74
		1581.07	2688.38
		1585.32	2684.48
		1582	2690.02
		1582.7	2688.46
		1581.99	2691.67
		1580.05	2691.32
		1580.16	2688.05
		1577.99	2688.4
		1579.27	2685.47
		1580.85	2688.62
		1580.49	2693.19
		1581.85	2688.52
		1581.49	2687.14
		1582.6	2688.14
		1579.59	2689.64
		1581.89	2691.99
		1579.11	2686.03
		1579.74	2684.7
		1580.67	2687.64
		1581.48	2689.12
		1581.04	2689.15
		1580.98	2688.19
		1580.24	2686.9
		1580.17	2685.21
		1581.43	2690.41
		1581.29	2689.32
		1580.46	2687.91
		1580.97	2688.04
		1580.79	2687.68
		1584.23	2686.74
		1580.26	2685.52
		1580.2	2687.84
		1579.47	2688.75
		1579.85	2689.27
		1577.69	2687.88
		1576.8	2683.25
		1576.81	2679.64
		1579.48	2688.04
		1580.67	2683.87
		1577.58	2689.37
		1579.98	2684.5
		1582.5	2688.99
		1581.89	2687.9
		1581.23	2686.66
		1580.13	2690.53
		1581.58	2689.69
		1579.58	2689.38
		1583.11	2688.25
		1580.28	2688.1
		1582.54	2686.97
		1579.49	2686.73
		1582.19	2689.88
		1581.15	2685.49
		1580.82	2688.83
		1582.36	2686.94
		1582.4	2686.54
		1580.1	2689.75
		1577.91	2679.32
		1583.48	2686.26
		1580.29	2687.43
		1580.58	2685.99
		1580.81	2685.46
		1579.14	2693
		1580.64	2687.61
		1577.73	2689.35
		1581.28	2684.98
		1582.95	2687.35
		1581.94	2687.81
		1581.04	2689.97
		1579.51	2684.58
		1579.26	2689.45
		1582.42	2679.81
		1580.32	2685.33
		1579.34	2688.15
		1578.02	2690.78
		1575.37	2694.92
		1576.91	2686.1
		1578.37	2687.81
		1581.24	2686.66
		1580.01	2695.41
		1582.8	2693.17
		1579.52	2685.48
		1581.75	2686.9
		1582.4	2687.68
		1579.65	2688.78
		1581.17	2690.99
		1582.2	2687.99
		1581.3	2692.17
		1577.71	2691.35
		1581.37	2689.72
		1580.05	2690.58
		1580.98	2687.31
		1581.96	2689.16
		1583.02	2687.03
		1580.85	2686.64
		1581.99	2685.69
		1581.3	2690.98
		1580.46	2683.54
		1579.5	2684.64
		1581.82	2685.07
		1580.46	2688.07
		1581.09	2686.82
		1580.56	2686.74
		1581.68	2689.44
		1581.58	2687.48
		1579.2	2687.24
		1582.19	2687.19
		1580.63	2685.4
		1580.51	2685.23
		1581.74	2687.87
		1581.22	2685.32
		1576.53	2685.6
		1577.55	2687.16
		1579.42	2686.58
		1578.47	2681.1
		1578.07	2682.85
		1579.55	2687.91
		1579.12	2688.5
		1582.78	2687.97
		1583.98	2688.43
		1584.07	2689.21
		1580.58	2690.8
		1577.26	2689.45
		1579.83	2688.66
		1582.37	2687.81
		1581.09	2689.65
		1576.67	2688.23
		1579.91	2686.45
		1583.39	2688.31
		1581.36	2688.58
		1581.37	2689.52
		1582.8	2687.56
		1581.71	2684.32
		1580.7	2685.78
		1580.44	2688.49
		1579.96	2689.3
		1581.12	2693.11
		1581.33	2692.75
		1580.24	2686.58
		1579.91	2686.19
		1580.53	2689.04
		1580.24	2690.23
		1579.95	2688.76
		1580.36	2690.53
		1579.48	2691.5
		1580.84	2689.28
		1582.24	2686.48
		1582.26	2682.64
		1582.31	2684.97
		1581.44	2685.58
		1579.63	2683.76
		1579.43	2684.3
		1578.86	2685.54
		1579.27	2685.74
		1578.27	2687.29
		1577.4	2684.21
		1577.28	2684.95
		1579.29	2690.1
		1581.1	2689.75
		1580.45	2692.88
		1580.31	2690.44
		1581.74	2691.89
		1582.7	2694.56
		1578.05	2695.11
		1578.42	2687.45
		1582.62	2691.26
		1582.57	2691.38
		1582.43	2691.88
		1582.14	2688.81
		1580.79	2688.22
		1581.72	2686.35
		1582.55	2686.45
		1582.3	2686.74
		1581.18	2685.4
		1581.02	2686.01
		1580.95	2686.13
		1581.17	2687.65
		1581.26	2689.3
		1582.11	2688.57
		1581.67	2689.02
		1581.82	2687.27
		1581.81	2687.57
		1582.22	2687.7
		1579.07	2691.32
		1580.17	2691.91
		1580.24	2689.71
		1580.86	2686.18
		1581.71	2687.61
		1579.75	2686.66
		1584.76	2691
		1581.09	2687.93
		1581.45	2685.96
		1580.51	2684.26
		1577.77	2683.5
		1577.58	2685.7
		1577.43	2685.2
		1578.49	2684.55
		1580.45	2685.72
		1577.23	2687.45
		1580.76	2688.75
		1581.47	2693.71
		1580.72	2689.86
		1579.72	2689.23
		1584.17	2691.12
		1580.3	2687.51
		1583.73	2689.46
		1581.57	2692.21
		1580.87	2689.14
		1580.22	2692.34
		1580.59	2688.28
		1581.21	2682.67
		1581.67	2684.87
		1580.58	2686.54
		1577.77	2691.65
		1580.17	2686.31
		1582.08	2689.19
		1579.18	2690.19
		1581.9	2691.13
		1580.63	2686.76
		1579.34	2687.81
		1582.48	2690.04
		1582.14	2687.9
		1582.72	2686.69
		1579.28	2688.66
		1580.43	2688.44
		1582.57	2685.55
		1581.14	2683.7
		1581.67	2684.92
		1580.2	2677.48
		1580.63	2682.33
		1579.68	2689.18
		1577.37	2690.95
		1580.76	2688.17
		1579.16	2683.52
		1580.16	2678.79
		1578.91	2684.88
		1578.37	2684.28
		1580.71	2684.26
		1581.63	2685.85
		1580.69	2688.01
		1582.74	2688.05
		1577.46	2692.65
		1580.99	2690.12
		1581.15	2686.81
		1581.52	2690.01
		1579.94	2683.74
		1581.69	2687.45
		1581.82	2688.59
		1584.2	2691.42
		1581.85	2685.18
		1580.11	2683.91
		1580.98	2686.25
		1581.42	2686.63
		1582.64	2687.83
		1580.52	2685.62
		1580.52	2688.79
		1579.99	2689.29
		1581.55	2687.79
		1581.42	2685.5
		1583.8	2683.04
		1581.93	2690.06
		1581.42	2691.31
		1578.04	2689.86
		1581.05	2687.12
		1579.68	2685.99
		1583.39	2686.82
		1582.47	2683.88
		1582.5	2686.07
		1581.14	2682.78
		1580.26	2686.52
		1579.92	2688.18
		1579.48	2685.13
		1579.38	2683.66
		1579.17	2684.91
		1580.23	2686.04
		1579.39	2681.98
		1578.42	2685.54
		1579.05	2683.69
		1580.23	2687.44
		1581.16	2687.42
		1578.15	2690.04
		1578.91	2689.95
		1580.8	2686.43
		1579.8	2688.33
		1578.53	2689.47
		1579.55	2687.25
		1581.18	2687.25
		1581.68	2688.98
		1581.01	2689.4
		1579.99	2692.15
		1581.11	2691.28
		1580.55	2690.77
		1580.95	2689.53
		1581.03	2688.43
		1582.2	2687.98
		1583.82	2686.16
		1583.17	2689.48
		1582.15	2689.08
		1582.34	2686.52
		1581.99	2688.56
		1581.23	2688.85
		1581.29	2687.24
		1582.71	2689.53
		1581.16	2691.02
		1579.4	2690.41
		1579.18	2687.35
		1579.21	2688.55
		1580.9	2684.38
		1581.32	2682.85
		1580.41	2687.16
		1578.78	2685.79
		1580.73	2687.06
		1583.23	2688.86
		1581.09	2689.45
		1579.15	2687.04
		1577.67	2684.12
		1577.63	2682.04
		1579.4	2685.36
		1579.2	2690.01
		1580.58	2689.54
		1580.43	2689.7
		1579.98	2686.84
		1580.31	2686.54
		1580.09	2687.91
		1579.45	2688.03
		1580.66	2688.04
		1579.47	2688.51
		1579.63	2690.87
		1580.8	2688.88
		1578.33	2688.41
		1579.59	2691.26
		1581.66	2688.74
		1583.36	2685.33
		1583.71	2687.18
		1581.61	2688.52
		1580.91	2688.58
		1580.08	2687.97
		1580.09	2685.92
		1581.89	2686.93
		1581.48	2686.37
		1581.92	2688.74
		1582.26	2686.89
		1581.42	2685.17
		1581.05	2687.61
		1580.86	2686.83
		1580.2	2684.15
		1581.25	2687.88
		1581.7	2688.44
		1581.85	2685.36
		1582.94	2685.49
		1581.48	2685.54
		1580.55	2688.66
		1580.48	2685.81
		1580.1	2682.95
		1577.68	2686.86
		1576.9	2684.53
		1577.08	2683.13
		1579.65	2682.61
		1580.33	2687.93
		1578.05	2687.07
		1578.42	2688.03
		1579.26	2687.93
		1578.81	2686.53
		1580.54	2686.18
		1578.89	2686.39
		1578.65	2688.91
		1579.15	2689.7
		1581.23	2693.5
		1580.26	2692.15
		1578.2	2686.1
		1581.16	2686.86
		1580.18	2686.58
		1582.39	2686.34
		1582.5	2684.86
		1580.64	2684.84
		1581.54	2686.35
		1580.93	2686.19
		1581.87	2692.77
		1582.41	2686.18
		1582.86	2688.91
		1581.58	2687.76
		1581.07	2687.12
		1581.1	2686.02
		1579.45	2689.47
		1579.77	2682.79
		1580.97	2685.2
		1582.07	2682.3
		1581.47	2687.85
		1582.46	2685.13
		1581.08	2693.8
		1580.44	2688.58
		1580.69	2682.98
		1580.29	2679.51
		1580.36	2685.07
		1578.68	2685.89
		1577.85	2683.56
		1577.28	2682.33
		1575.39	2684.94
		1580.7	2686.28
		1579.74	2689.11
		1576.28	2687.38
		1578.96	2685.82
		1583.59	2692.87
		1583.02	2688.07
		1580.67	2684.41
		1580.46	2686.51
		1580.57	2688.28
		1579.17	2690.9
		1583.83	2690.4
		1581.12	2693.05
		1582.18	2694.11
		1583.5	2689.74
		1582.26	2684.67
		1578.89	2691.04
		1581.28	2685.49
		1583.76	2686.82
		1582.06	2686.35
		1580.3	2688.82
		1582.88	2689.79
		1584.2	2689.55
		1579.87	2687.77
		1579.51	2685.82
		1579.84	2683.73
		1582.2	2685.65
		1580.57	2690.62
		1580.32	2686.97
		1578.01	2685.03
		1582.33	2687.96
		1583.04	2685.07
		1582.25	2688.13
		1579.28	2682.57
		1579.81	2682.28
		1579.09	2688.79
		1579.06	2681.96
		1577.42	2685.71
		1578.08	2685.47
		1576.82	2682.96
		1575.51	2681.98
		1580.03	2689.78
		1579.98	2689.7
		1581.66	2686.95
		1578.89	2689.25
		1578.05	2691.31
		1579.3	2688.02
		1577.9	2691.76
		1579.46	2687.4
		1580.83	2687.8
		1579.32	2689.57
		1580.24	2691.84
		1581.25	2688.92
		1581.12	2687.09
		1582.1	2688.7
		1581.17	2686.29
		1583.49	2687.92
		1582.22	2684.99
		1581.06	2688.82
		1583.09	2688.36
		1582.08	2687.87
		1581.7	2685.66
		1583.41	2689.38
		1580.92	2689.78
		1582.75	2688.18
		1582.71	2688.55
		1582.33	2692.34
		1580.17	2688.19
		1583.01	2685.55
		1584.21	2685.03
		1579.69	2684.64
		1582.65	2679.16
		1580.45	2681.48
		1582.07	2684.94
		1578.23	2689.1
		1578.37	2685.79
		1579.63	2685.7
		1580.05	2682.93
		1577.27	2686.91
		1576.44	2686.77
		1580.16	2685.33
		1580.08	2688.84
		1580.42	2688.08
		1579.57	2689.81
		1579.17	2687.12
		1578.61	2686.92
		1580.77	2691.16
		1578.96	2687
		1580.37	2687.32
		1583.71	2691.13
		1581.4	2690.64
		1581.28	2684.66
		1581.68	2688.5
		1580.51	2689.68
		1583.47	2690.65
		1581.34	2689.49
		1581.14	2687.77
		1580.35	2687.76
		1580.5	2685.53
		1581.86	2686.38
		1581.45	2687.43
		1580.61	2687.86
		1583.51	2688.7
		1580.76	2689.15
		1580.45	2688.75
		1581.91	2690.74
		1583.39	2689.94
		1583.07	2684.79
		1579.32	2693.59
		1579.92	2684.79
		1579.62	2684.89
		1581.58	2688.09
		1581.64	2689.98
		1580.91	2685.73
		1579.64	2684.29
		1577.43	2687.62
		1578.25	2686.57
		1577.46	2688.37
		1577.45	2682.31
		1577.45	2681.81
		1578.73	2683.48
		1578.09	2687.51
		1581.54	2688.46
		1582.31	2688.64
		1583.34	2694.46
		1580.07	2686.8
		1580.16	2689.55
		1582.24	2691.46
		1582.63	2692.5
		1581.5	2695.8
		1580.79	2696.02
		1582.28	2687.37
		1580.44	2682.38
		1579.98	2687.08
		1579.2	2686.24
		1581.17	2686.35
		1582.3	2689.29
		1583.24	2689.49
		1581.89	2689.74
		1581.69	2690.7
		1581.72	2692.18
		1582.9	2689.59
		1582.99	2688.73
		1582.54	2688.31
		1581.37	2686.95
		1581.58	2684.7
		1582.71	2686.86
		1583.33	2689.42
		1581.47	2691.35
		1581.83	2686.74
		1581.56	2683.59
		1581.26	2686.97
		1579.73	2686.97
		1579.24	2681.72
		1579.22	2681.91
		1580.14	2679.06
		1579.98	2685.84
		1579.06	2686.72
		1577.51	2682.47
		1575.93	2680.48
		1577.65	2685.52
		1579.38	2688.46
		1579.07	2688.78
		1579.47	2690.07
		1583.01	2690.36
		1586.56	2690.59
		1582.48	2690.77
		1579.23	2688.94
		1582.36	2688.02
		1583.04	2689.87
		1582.32	2690.43
		1581.76	2689.55
		1578.78	2687.59
		1579.08	2685.39
		1580.55	2688.24
		1579.53	2688.32
		1579.56	2686.69
		1580.3	2688.21
		1581.59	2689.42
		1582.62	2688.53
		1581.73	2687.74
		1581.41	2686.76
		1581.11	2687
		1581.33	2688.48
		1580.89	2689.41
		1580.56	2688.02
		1580.02	2687.51
		1579.66	2690.02
		1580.02	2687.48
		1578.96	2690.85
		1579.38	2691.65
		1579.36	2688.27
		1580	2693.29
		1579.56	2688.79
		1578.93	2687.67
		1578.52	2687.75
		1578.7	2686.3
		1579.86	2683.5
		1579.3	2682.29
		1576.74	2683.36
		1578.19	2685.9
		1581.21	2687.56
		1579.7	2688.9
		1580.57	2688.93
		1582.27	2691.04
		1585.52	2690.04
		1580	2687.83
		1582.9	2691.36
		1585.72	2692.99
		1585.34	2689.77
		1584.67	2689.99
		1584.47	2689.77
		1582.82	2692.39
		1580.93	2687.17
		1579.76	2686.26
		1580.15	2689.26
		1580.09	2689.95
		1580.53	2689.19
		1581.64	2684.93
		1582.97	2685.5
		1582.26	2691.23
		1578.81	2689.31
		1581.64	2688.67
		1582.26	2688.26
		1583.48	2688.27
		1581.45	2686.33
		1580.75	2687.71
		1579.03	2684.89
		1583.76	2686.64
		1581.64	2682.26
		1579.37	2690.6
		1580.81	2689.81
		1580.84	2689.69
		1580.19	2691.26
		1576.58	2690.93
		1578.66	2691.07
		1577.63	2691.52
		1577.35	2686.91
		1581.25	2685.25
		1576.8	2683.37
		1576.41	2687.45
		1580.24	2689.64
		1581.37	2689.14
		1580.63	2687.06
		1578.83	2688.18
		1582.31	2687.87
		1581.28	2693.73
		1584.23	2690.45
		1580.37	2693.94
		1581.84	2693.9
		1580.5	2682.33
		1580.73	2687.02
		1578.97	2691.74
		1580.86	2689.92
		1579.64	2688.34
		1581.09	2689.83
		1580.83	2692.18
		1580.68	2687.04
		1580.99	2691.85
		1581.92	2694.6
		1581.32	2690.69
		1582.85	2692.7
		1582.51	2686.82
		1580.97	2688.81
		1579.99	2686.56
		1581.03	2685.3
		1581.14	2685.28
		1581.51	2683.83
		1581.99	2687.04
		1579.77	2690.48
		1580.2	2687.61
		1578.46	2689.26
		1578.58	2686.81
		1579.44	2685.43
		1579.64	2686.55
		1578.94	2682.25
		1579.36	2685.8
		1577.57	2687.28
		1576.94	2685.47
		1574.28	2678.97
		1578.56	2684.47
		1582.09	2691.49
		1581.43	2690.98
		1582.03	2688.82
		1581.67	2691.23
		1581.9	2688.01
		1581.24	2689.29
		1582.41	2692.46
		1585.02	2690.73
		1582.6	2693.61
		1583.7	2689.66
		1582.96	2690.66
		1583.26	2682.54
		1584.75	2693.93
		1579.62	2682.85
		1578.26	2686.45
		1580.36	2688.18
		1581.95	2682.94
		1582.23	2685.24
		1579.2	2688.86
		1579.68	2688.71
		1579.68	2688.49
		1578.94	2689.72
		1581.89	2688.79
		1580.82	2687.3
		1580.31	2694.23
		1578.58	2687.67
		1579.88	2688.89
		1576.45	2686.99
		1578.68	2688.54
		1580.16	2691.87
		1578.64	2683.15
		1581.83	2690.94
		1577.63	2683.32
		1578.27	2679.77
		1577.48	2685.62
		1576.91	2688.05
		1576.53	2679.09
		1575.1	2681.65
		1576.64	2683.04
		1578.96	2690.39
		1579.44	2690.42
		1579.95	2689.8
		1580.59	2690.94
		1582.42	2688.01
		1580.74	2691.78
		1582.4	2689.03
		1581.57	2690.13
		1582.29	2687.28
		1583.81	2697.47
		1580.13	2689.38
		1580.59	2682.8
		1577.2	2698.36
		1581.37	2689.53
		1582.4	2692.84
		1580.14	2690.93
		1582.17	2689.94
		1580.51	2688.31
		1576.91	2692.97
		1578.46	2691.5
		1584.07	2691.77
		1581.87	2689.39
		1579.26	2686.54
		1579.87	2689.13
		1581.68	2686.81
		1579.98	2690.18
		1582.31	2690.46
		1582	2687.97
		1578.98	2687.29
		1581.45	2691.76
		1580.6	2690.45
		1580.8	2686.91
		1581.47	2692.05
		1580.5	2686.55
		1578.13	2687.47
		1578.4	2687.9
		1578.96	2684.12
		1577.92	2683.88
		1576.49	2684.97
		1575.12	2684.18
		1576.04	2683.85
		1580.47	2686.92
		1579.31	2687.22
		1580.6	2691.52
		1580.55	2690.4
		1581.25	2689.25
		1582.18	2691.58
		1581.52	2693.24
		1580.41	2695.35
		1579.03	2694.03
		1583.52	2693.33
		1584.03	2694.39
		1581.92	2689.66
		1581.28	2689.17
		1581.83	2690.47
		1580.04	2689.34
		1579.5	2687.19
		1580.86	2686.57
		1580.27	2689.42
		1577.46	2691.08
		1578.41	2688.77
		1580.82	2688.36
		1581.94	2689.98
		1582.05	2687.84
		1581.57	2688.95
		1582.26	2688.03
		1581.69	2690.8
		1581.16	2691.71
		1580.81	2689.42
		1579.17	2688.22
		1579.17	2689.26
		1581.92	2692.26
		1581.2	2691.67
		1581.13	2689.49
		1579.61	2687.4
		1578.41	2684.8
		1578.52	2681.41
		1576.92	2683.42
		1575.33	2681.54
		1575.21	2683.36
		1578.02	2687.34
		1579.64	2688.76
		1582.56	2687.63
		1582.51	2689.39
		1581.8	2690.81
		1581.85	2691.36
		1581.5	2689.3
		1583.11	2688.7
		1585	2691.09
		1583.57	2695.6
		1580.41	2691.5
		1582.14	2688.42
		1583.09	2691.93
		1580.51	2689.86
		1579.66	2687
		1576.51	2684.22
		1579.53	2685.07
		1580.71	2683.49
		1581.84	2684.52
		1582.89	2689.9
		1579.98	2684.37
		1579.09	2686.14
		1581.13	2688.28
		1581.44	2688.01
		1580.92	2686.75
		1580.82	2688.2
		1582.99	2686.29

## Sheet: Figure 3f
Figure 3f
		Pos G (cm-1)	Pos 2D (cm-1)
	Tg-GPL	1573.97	2674.51
		1574.33	2675.41
		1573.69	2672.63
		1571.67	2670.42
		1571.21	2672.39
		1571.94	2673.61
		1573.01	2674.02
		1572.72	2674.42
		1572.89	2673.91
		1573.99	2673.41
		1574.04	2671.61
		1573.06	2671.67
		1571.62	2671.22
		1571.78	2670.82
		1572.21	2671.82
		1571.97	2671.86
		1571.82	2670.69
		1572.59	2670.23
		1572.43	2670.07
		1572.39	2672.66
		1573.47	2674.53
		1572.5	2673.44
		1570.89	2672.32
		1572.99	2672.45
		1573.11	2671.4
		1572.28	2671.05
		1571.21	2670.44
		1571.33	2670.28
		1571.72	2671.54
		1572.24	2671.82
		1572.36	2673.27
		1572.94	2672.95
		1581.7	2693.22
		1587.31	2685.06
		1584.05	2692.35
		1584.08	2683.95
		1583.44	2684.05
		1582.78	2697.82
		1584.57	2690.71
		1582.73	2689.73
		1581.3	2691.28
		1581.05	2691.8
		1582.39	2694.59
		1583.78	2688.62
		1581.67	2688.27
		1580.94	2683.81
		1581.18	2686.79
		1580.78	2688.41
		1580.88	2685.39
		1582.46	2687.58
		1585.15	2686.61
		1583.09	2687.03
		1580.94	2693.9
		1582.88	2689.84
		1582.18	2693.81
		1587.44	2696.8
		1580.36	2687.16
		1578.8	2680.86
		1574.14	2676.56
		1574.43	2671.51
		1573.45	2673.83
		1571.67	2673.09
		1572	2673.16
		1572.37	2672.79
		1571.44	2674.4
		1571.45	2673.2
		1570.48	2673.88
		1574.53	2673.43
		1583.37	2685.85
		1579.15	2690.19
		1585.34	2690.62
		1582.93	2684.33
		1582.71	2692.94
		1580.64	2686.72
		1581.49	2684.79
		1582.88	2689.51
		1581.28	2690.51
		1581.32	2688.05
		1583.32	2685.37
		1581.95	2681.68
		1583.5	2687.99
		1580.62	2686.09
		1580.84	2683.74
		1579.41	2684.15
		1579.38	2685.15
		1578.29	2684.17
		1580.31	2688.53
		1580.02	2684.13
		1582.64	2694.34
		1580.8	2687.8
		1581.77	2682.52
		1583.84	2690.61
		1578.99	2688.61
		1575.6	2681.81
		1579.35	2682.32
		1574.45	2671.94
		1574.93	2673.1
		1574.88	2674.08
		1572.19	2674.63
		1570.01	2669.1
		1568.07	2669.55
		1569.64	2670.62
		1569.57	2670.72
		1572	2672.74
		1572.8	2675.01
		1585.48	2692.8
		1584.08	2696.58
		1583.98	2687.16
		1585.35	2690.78
		1581.71	2681.98
		1581.09	2684.48
		1580.19	2687.66
		1579.62	2686.55
		1581.84	2684.84
		1581.13	2688.14
		1578.93	2684.4
		1581.69	2688.26
		1580.64	2684.11
		1581.48	2683.06
		1580.48	2685.18
		1579.58	2686.95
		1581.64	2686.07
		1581.65	2685.53
		1582.89	2688.6
		1581.74	2687.7
		1585.55	2686.88
		1581.93	2692.4
		1586.63	2689.04
		1581.19	2681.15
		1577.57	2686.1
		1580.63	2685.31
		1586.17	2679.8
		1574.28	2678.13
		1576.08	2676.69
		1574.37	2675.32
		1570.29	2670.18
		1567.54	2667.2
		1567.09	2668.15
		1568.78	2668.51
		1570.34	2670.22
		1571.78	2677.33
		1585.36	2693.27
		1588.04	2691.83
		1580.76	2691.8
		1581.44	2689.74
		1585.04	2684.29
		1582.15	2690.26
		1582.02	2689.02
		1582.66	2687.15
		1582.06	2688.71
		1581.8	2684.68
		1579.91	2687.87
		1580.7	2689.6
		1581.7	2691.86
		1582.83	2687.4
		1585.67	2689.19
		1585.17	2690.3
		1581.14	2690.14
		1579.01	2693
		1585.25	2695.15
		1589.18	2694.25
		1589.04	2690.82
		1581.98	2687.31
		1579.21	2688.18
		1575.97	2678.15
		1573.76	2676.26
		1574.88	2676.51
		1574.61	2675.82
		1572.89	2673.98
		1569.89	2669.06
		1569.42	2668.74
		1569.92	2668.87
		1570.82	2670.16
		1572.63	2673.85
		1582.7	2691.18
		1582.03	2684.5
		1582.93	2691.04
		1583.12	2687.99
		1582.37	2684.53
		1581	2683.8
		1581.05	2683.93
		1582.06	2684.74
		1582.35	2684.73
		1581.93	2685.79
		1581.32	2686.82
		1581.62	2688.39
		1583.72	2685.44
		1586.26	2686.23
		1582.8	2689.88
		1582.39	2692.79
		1583.31	2690.21
		1579.3	2690.68
		1577.58	2690.37
		1576.62	2667.68
		1573.54	2673.98
		1571.33	2671.5
		1571.89	2672.03
		1573.1	2674.81
		1574.34	2677.89
		1573.16	2675.9
		1571.54	2673.1
		1570.89	2670.91
		1570.92	2670.14
		1571.91	2671.67
		1574.41	2678.69
		1581.19	2688.06
		1582.6	2687.73
		1582.77	2689.03
		1583.41	2686.95
		1581.55	2685.89
		1584.09	2688.57
		1582.97	2686.77
		1581.14	2682.64
		1582.34	2682.77
		1582.66	2689.28
		1582.86	2693.76
		1582.26	2688.48
		1585.65	2689.43
		1584.46	2693.44
		1584.66	2693.68
		1585.74	2694.29
		1586.53	2691.09
		1585.49	2694.76
		1566.49	2673.98
		1570.73	2672.52
		1570.21	2672.53
		1571.5	2670.96
		1573.5	2671.46
		1573.06	2673.23
		1572.77	2674.29
		1572.47	2674.16
		1571.6	2672.45
		1571.28	2672.99
		1576.27	2680.45
		1581.95	2690.24
		1581.72	2689.6
		1582.3	2688.17
		1582.02	2689.66
		1583.14	2689.32
		1583.45	2686.94
		1581.91	2688.61
		1583.57	2686.84
		1582.94	2685.42
		1584.32	2693.97
		1583.41	2688.57
		1585.25	2684.14
		1585.15	2687.36
		1586.01	2691.37
		1580.81	2692.28
		1579.32	2685.44
		1584.69	2693.3
		1527.22	2113.19
		1559.62	2652.67
		1524.65	2668.12
		1577.11	2676.55
		1572.4	2672.77
		1573.99	2671.68
		1573.65	2676.88
		1573.61	2670.93
		1573.96	2674.6
		1574.6	2675.8
		1572.32	2672.29
		1572.44	2676.52
		1573.36	2679.81
		1581.13	2686.7
		1579.79	2688.66
		1582.04	2683.55
		1584.74	2691.11
		1587.9	2688.36
		1585.07	2690.96
		1582.71	2685.79
		1584.66	2685.93
		1585.66	2688.43
		1587.73	2691.42
		1583.56	2690.1
		1584.66	2693.32
		1584.43	2694.18
		1585.85	2693.04
		1582.79	2691.07
		1586.26	2689.11
		1587.41	2693.66
		1576.96	2691.68
		1580.15	2680.17
		1566.22	2636.57
		1501.24	2628.09
		1573.63	2670.51
		1584.68	2685.63
		1576.31	2677.23
		1575.62	2672.72
		1567.67	2670.17
		1573.09	2673.24
		1573.25	2676.12
		1572.73	2677.56
		1572.75	2674.9
		1573.64	2676.29
		1577.15	2677.2
		1582.37	2687.09
		1582.53	2687.91
		1579.36	2686.39
		1580.93	2688.09
		1582.33	2684.91
		1581.77	2685.48
		1581.51	2686.06
		1582.56	2684.74
		1579.23	2684.12
		1582.74	2689.31
		1583.8	2685.78
		1584.38	2684.68
		1585.28	2692.68
		1584.84	2689.61
		1583.09	2686.69
		1583.34	2693.51
		1583.11	2687.52
		1589.33	2683.8
		1585.87	2681.4
		1536.09	2663.61
		1594.46	2679.73
		1585.45	2686.3
		1587.66	2683.64
		1580.12	2677.83
		1572.26	2678.49
		1573.39	2675.91
		1574.67	2675.24
		1573.43	2675.65
		1572.57	2674.11
		1575.75	2680.1
		1582.16	2687.41
		1580.91	2685.94
		1581.07	2687.47
		1581.28	2688.85
		1581.86	2688.14
		1581.98	2688.53
		1583.21	2688.11
		1581.39	2688.08
		1582.99	2686.68
		1584.64	2685.04
		1581.02	2687.26
		1581.39	2684.42
		1582.93	2683.48
		1582.06	2686.82
		1583.4	2693.09
		1580.41	2690.73
		1579.73	2694.98
		1588.88	2695.15
		1586.76	2693.38
		1524.69	2663.72
		1564.44	2657.77
		1580.13	2689.32
		1568.67	2674.48
		1575.78	2674.99
		1574.99	2662.8
		1573.66	2665.38
		1574.09	2673.71
		1573.51	2672.45
		1572.34	2672.68
		1575.69	2675.63
		1583.12	2691.4
		1583.25	2690.42
		1583.08	2689.14
		1582.77	2690.47
		1584.25	2686.58
		1584.21	2684.42
		1583.18	2687.26
		1582.4	2688.06
		1581.54	2688.6
		1581.47	2689.37
		1585.72	2690.07
		1587.81	2691.95
		1588.34	2691.6
		1588.24	2685.31
		1588.57	2686.59
		1583.13	2682.39
		1577.49	2677.48
		1579.46	2680.18
		1577.2	2674.6
		1571.75	2674.16
		1571.7	2674.71
		1571.6	2672.23
		1571.49	2672.08
		1575.83	2677.01
		1583.4	2688.85
		1583.13	2688.67
		1580.22	2689.8
		1581.85	2679.98
		1582.56	2680.49
		1583.11	2689.66
		1583.23	2688.69
		1583.16	2688.39
		1583.47	2689.64
		1583.07	2685.56
		1583.25	2687.29
		1583.67	2689.41
		1588.03	2691.32
		1585.71	2685.39
		1585.93	2692.75
		1585.83	2693.28
		1557.44	2645.75
		1585.66	2685.6
		1581.45	2689.92
		1580.03	2683.98
		1585.14	2678.39
		1576.16	2681.84
		1576.09	2677.47
		1576.36	2680.35
		1574.53	2676.07
		1571.81	2672.04
		1571.84	2672.59
		1576.36	2680.69
		1582.31	2687.85
		1581.13	2687.24
		1581.67	2687.04
		1582.56	2686.52
		1583.37	2685.33
		1583.31	2685.73
		1584.19	2686.7
		1582.93	2685.79
		1583.32	2687.56
		1579.7	2685.56
		1582.69	2685.03
		1582.92	2686.23
		1582.46	2686.94
		1586.51	2691
		1587.56	2690.12
		1590.25	2683.99
		1583.2	2690.3
		1584.7	2680.91
		1581.77	2685.24
		1587.04	2683.5
		1583.51	2684.77
		1580.97	2685.83
		1578.56	2683.02
		1579.51	2682.08
		1577.67	2683.58
		1577.11	2677.45
		1572.03	2674.93
		1571.54	2670.09
		1572.79	2672.2
		1576.4	2679
		1581.62	2691.09
		1582.03	2687.06
		1584.16	2686.86
		1580.63	2686.55
		1585.76	2685.63
		1581.65	2690.23
		1583.53	2686.1
		1580.94	2687.39
		1581.68	2691.6
		1579.87	2686.9
		1582.38	2686.44
		1583.38	2686.63
		1581.91	2691.48
		1582.22	2688.42
		1583.28	2688.93
		1583.49	2686.21
		1583.14	2680.92
		1588.96	2691.98
		1583.94	2696.6
		1588.43	2692
		1589.58	2688.9
		1584.94	2689.76
		1583.8	2689.61
		1584	2684.79
		1582.44	2684.96
		1582.16	2684.96
		1579.93	2683.52
		1579.74	2682.65
		1579.27	2678.51
		1575.64	2676.04
		1573.95	2677.51
		1571.38	2672.24
		1574.17	2679.23
		1581.3	2685.39
		1583.03	2689.34
		1582.95	2685.88
		1581.6	2686.95
		1581.17	2685.22
		1581.81	2687.48
		1580.84	2688.91
		1585.08	2684.1
		1579.99	2682.71
		1579.66	2683.13
		1581.48	2685.94
		1582.09	2687.58
		1582.06	2689.49
		1581.48	2687.77
		1582.18	2692.7
		1583.95	2691.65
		1586.11	2692.71
		1586.67	2694.51
		1585.89	2691.36
		1583.7	2692.94
		1590.18	2687.02
		1590.93	2690.42
		1588	2691.27
		1586.92	2686.72
		1587.38	2687.07
		1586.27	2689.94
		1585.06	2688.19
		1584.95	2686.19
		1583.37	2686.08
		1580.91	2686.13
		1581.58	2685.18
		1583.56	2685.91
		1578.9	2682.56
		1575.69	2675.89
		1571.61	2672.86
		1577.18	2678.3
		1582.41	2686.9
		1582.31	2690.96
		1582.38	2688.48
		1583.09	2688.56
		1586.11	2688.85
		1581.2	2685.74
		1582.56	2689
		1581.76	2689.63
		1581.58	2684.29
		1581.66	2687.12
		1581	2688.27
		1580.99	2685.12
		1581.48	2686.04
		1580.81	2690.84
		1582.1	2688.73
		1581.7	2682.24
		1576.39	2692.02
		1576.48	2695.21
		1589.62	2691.72
		1584.57	2691.52
		1585.36	2690.37
		1586.62	2690.88
		1586.37	2684.97
		1586.33	2685.66
		1585.42	2687.88
		1585.37	2687.01
		1583.13	2685.78
		1583.46	2687.05
		1583.38	2687.22
		1583.05	2685.22
		1582.53	2684.6
		1578.89	2685.83
		1576.23	2681.86
		1572.08	2678.13
		1575.38	2680.67
		1581.12	2686.61
		1582.46	2686.32
		1581.57	2687
		1581.76	2687.06
		1584.48	2686.29
		1584.18	2684.78
		1581.86	2685.3
		1581.58	2685.84
		1582.29	2684.99
		1580.59	2687.68
		1580.03	2686.99
		1582.1	2684.2
		1582.48	2683.59
		1581.71	2682.54
		1582.85	2688.35
		1582	2692.95
		1578.09	2685.07
		1575.11	2680.37
		1585.09	2685.97
		1585.41	2688.13
		1586.68	2693.62
		1582.46	2689.27
		1585.17	2686.75
		1584.63	2686.84
		1582.87	2685.36
		1583.05	2683.58
		1583.36	2686.44
		1583.82	2688.37
		1582.53	2684.72
		1581.59	2683.34
		1580.47	2683.76
		1579.29	2681.95
		1577.49	2682.68
		1578.65	2684.09
		1581.21	2685.84
		1581.25	2686.26
		1583.11	2688.48
		1582.75	2687.47
		1581.87	2688.35
		1583.72	2688.67
		1582.88	2686.92
		1581.48	2686.34
		1582.05	2685.76
		1580.48	2683.18
		1581.38	2684.3
		1582.42	2684.34
		1580.13	2683.1
		1581.28	2685.04
		1581.78	2680.61
		1585.89	2681.08
		1589.85	2687.47
		1583.44	2685.59
		1588.87	2689.13
		1589.02	2687.33
		1585.18	2686.38
		1583.08	2688.31
		1583.48	2688.27
		1583.13	2686.19
		1582.87	2685.13
		1583.64	2684.12
		1582.73	2684.26
		1583.75	2684.44
		1583.75	2685.96
		1581.86	2685.83
		1580.03	2683.57
		1580.65	2684.46
		1579.99	2684.72
		1577.8	2680.7
		1579.04	2681.3
		1580.04	2684.32
		1581.52	2687.24
		1583.41	2685.23
		1581.6	2687.66
		1583.69	2688.64
		1581.91	2686.95
		1582.23	2685.41
		1584.16	2689.07
		1581.06	2684
		1581.57	2684.87
		1581.84	2685.39
		1582.24	2681.81
		1581.34	2686.43
		1579.6	2683.78
		1580.81	2683.11
		1581.27	2682.64
		1585.04	2695.96
		1590.6	2688.22
		1586.2	2686.89
		1586.02	2681.62
		1583.53	2690.02
		1584.42	2684.99
		1585.68	2688.86
		1582.89	2683.56
		1582.34	2686.21
		1580.16	2684.82
		1583.48	2682.7
		1583.69	2684.23
		1582.48	2685.3
		1582.48	2684.6
		1580.88	2687.79
		1580.26	2688.3
		1579.72	2685.03
		1579.35	2683.77
		1579.98	2683.32
		1576.47	2680.98
		1578.41	2682.48
		1580.81	2686.3
		1581.7	2687.35
		1580.69	2688.43
		1583.01	2689.24
		1584.67	2686.77
		1580.29	2684.27
		1583.89	2688.7
		1582.99	2684.72
		1580.77	2683.24
		1579.4	2684.13
		1580.68	2681.82
		1581.14	2681.54
		1583.67	2681.31
		1584.16	2689.59
		1583.51	2688.06
		1584.19	2678.95
		1588.63	2688.28
		1582.25	2696.78
		1582.99	2687.3
		1582.68	2689.13
		1584.15	2686.56
		1582.75	2685.38
		1581.59	2684.71
		1583.17	2685.04
		1582.84	2685.58
		1583.93	2686.28
		1581.76	2686.52
		1582.83	2685.83
		1581.68	2684.75
		1581.28	2686.05
		1580.56	2685.08
		1581.68	2686.78
		1580.83	2686.85
		1577.16	2682.63
		1579.31	2682.24
		1581.28	2686.78
		1580.6	2688.39
		1580.8	2688.01
		1583.9	2689.67
		1583.25	2686.45
		1582	2686.94
		1585.74	2687.73
		1585	2684.04
		1581.9	2688.32
		1580.36	2688.61
		1583.9	2690.09
		1584.4	2690.5
		1585.14	2687.27
		1584.05	2687.4
		1589.79	2686.79
		1589.73	2687.48
		1588.33	2692.17
		1585.12	2688.42
		1584.94	2685.03
		1582.29	2686.23
		1587.9	2686.79
		1582.84	2682.94
		1584.25	2682.85
		1584.02	2683.41
		1583.31	2684.86
		1582.64	2684.9
		1581.76	2685.27
		1581.44	2687.23
		1580.86	2687.75
		1580.33	2685.06
		1579.64	2683.55
		1577.93	2680.99
		1579.15	2681.64
		1580.02	2687.11
		1581.4	2688.71
		1582.59	2690.12
		1583.17	2693.44
		1582.74	2691.71
		1582	2689.75
		1584.5	2688.7
		1581.94	2689.19
		1580.96	2687.14
		1582.55	2686.97
		1582.7	2686.81
		1581.67	2687.14
		1581.84	2685.66
		1587.35	2686.34
		1588.07	2681.31
		1579.24	2693.21
		1586.63	2695.69
		1588.11	2694.7
		1584.18	2689.53
		1582.58	2685.63
		1582.72	2685.92
		1584.18	2683.85
		1584.21	2684.29
		1583.12	2684.73
		1581.78	2684.78
		1582.45	2684.48
		1583.99	2683.99
		1583.2	2683.34
		1581.72	2681.94
		1580.89	2683.28
		1581.01	2685.36
		1581.66	2686.13
		1581.37	2686.3
		1580.49	2685.81
		1579.81	2685.67
		1578.02	2683.27
		1577.62	2682.86
		1581.55	2686.46
		1580.65	2687.65
		1581.98	2688.52
		1584.76	2689.13
		1584.32	2690.21
		1582.53	2687.79
		1584.62	2688.13
		1584.55	2686.55
		1583.96	2685.95
		1584.12	2688.23
		1583.44	2689.11
		1584.22	2684.62
		1588.43	2693.37
		1584.93	2696.04
		1567.25	2641.47
		1588.66	2695.09
		1591.1	2678.4
		1582.29	2683.71
		1586.57	2686.54
		1586.94	2683.73
		1586.39	2683.47
		1583.77	2683.07
		1584.06	2683.08
		1583.97	2685.24
		1583.07	2683.78
		1583.48	2683.26
		1584.23	2683.29
		1584.14	2681.65
		1582.46	2681.58
		1581.17	2683.04
		1582.62	2684.95
		1581.2	2685.36
		1580.63	2685.02
		1580.65	2687.04
		1580.22	2686.41
		1578.95	2683.39
		1579.37	2686.65
		1582.36	2688.15
		1582.4	2688.36
		1582.29	2685.03
		1582.14	2685.57
		1581.64	2686.28
		1584.46	2686.75
		1587.24	2689.9
		1580.85	2687.71
		1583.21	2691
		1582.94	2688.01
		1581.25	2689.83
		1585.79	2682.79
		1589.01	2690.32
		1589.71	2692.68
		1588.9	2684.53
		1586.79	2687.84
		1586.14	2683.14
		1585	2688.7
		1584.57	2683.79
		1584.1	2684.28
		1586.18	2683.7
		1582.62	2682.58
		1584.22	2682.92
		1583.01	2682.19
		1583.84	2682.86
		1582.83	2682.99
		1581.19	2682.3
		1581.8	2684.97
		1581.18	2683.18
		1580.97	2684.17
		1578.92	2682.93
		1580.43	2682.77
		1578.26	2682.34
		1579.64	2681
		1580.75	2684.99
		1581.06	2688.13
		1581.74	2687.96
		1580.24	2689.66
		1584.63	2688.7
		1582.57	2687.79
		1584.19	2688.2
		1585.99	2689.08
		1583.97	2688.59
		1584.53	2690.96
		1585.59	2687.64
		1590.33	2686.59
		1584.84	2687.86
		1585.85	2678.32
		1589.36	2686.12
		1589.13	2692.32
		1589.46	2689.91
		1586.01	2690
		1586.45	2688.06
		1585.41	2682.88
		1583.6	2684.46
		1582.32	2683.48
		1585.1	2683.43
		1583.61	2684.82
		1583.53	2683.18
		1582.67	2683.46
		1584.22	2683.84
		1580.67	2682.89
		1581.95	2683.03
		1582.13	2683.96
		1581.73	2683.48
		1581.37	2683.07
		1581.81	2683.98
		1582.06	2684.26
		1581.08	2683.95
		1578.74	2684.09
		1580.08	2685.05
		1578.84	2685.11
		1577.7	2683.12
		1580.49	2687.15
		1581.08	2685.83
		1582.66	2687.06
		1581.78	2689.09
		1581.27	2688.24
		1581.21	2687.39
		1584.04	2690.04
		1583.98	2690.13
		1582.6	2691.45
		1580.18	2691.93
		1584.43	2692.31
		1582.18	2693.11
		1581.17	2689.54
		1578.24	2687.65
		1580.21	2684.69
		1585.47	2683.11
		1589.69	2684.26
		1584.16	2682.18
		1582.99	2683.05
		1584.36	2683.91
		1585.07	2685.12
		1587.04	2684.47
		1585	2682.79
		1585	2681.36
		1584.73	2684.14
		1583.03	2683.68
		1583.65	2681.92
		1583.5	2682.13
		1583.39	2682.47
		1581.92	2683.29
		1581.15	2683.54
		1581.07	2683.88
		1582.26	2683.55
		1583.14	2683.78
		1581.88	2684.39
		1580.9	2683.14
		1580.6	2682.82
		1580.76	2683.24
		1578.23	2683.23
		1577.49	2683.54
		1581.75	2684.9
		1580.42	2685.14
		1582.53	2687.28
		1582.32	2691.5
		1581.91	2690.51
		1582.47	2689.19
		1586.64	2691.42
		1587.93	2693.25
		1582.01	2692.29
		1583.59	2690.36
		1585.52	2691.52
		1583.86	2693
		1586.77	2692.3
		1588.64	2690.59
		1587.5	2686.65
		1586.35	2685.35
		1585.18	2684.82
		1584.51	2685.56
		1584.97	2677.76
		1584.42	2684.37
		1583.11	2682.86
		1581.4	2682.67
		1581.4	2684.38
		1582.08	2683.54
		1582.27	2682.64
		1581.98	2682.77
		1581.72	2682.39
		1581.41	2683.02
		1581.94	2683.48
		1582.1	2684.68
		1580.88	2684.73
		1580.59	2684.14
		1581.29	2683.98
		1581.07	2684.1
		1580.13	2682.47
		1576.48	2679.53
		1577.62	2683.59
		1580.33	2685.45
		1582.58	2684.51
		1583.12	2687.18
		1583.05	2691.76
		1583.94	2691.23
		1583.81	2687.44
		1585.76	2688.56
		1585.63	2690.27
		1588.87	2691.35
		1588.67	2692.7
		1578.6	2690.48
		1581.45	2684.24
		1585.44	2685.68
		1589.8	2690.56
		1589.06	2687.05
		1580.87	2686.33
		1583.15	2688.06
		1586.21	2688.55
		1586.52	2683.85
		1584.3	2686.16
		1584.81	2685.14
		1584.45	2683.86
		1584.45	2685.57
		1581.96	2685.38
		1582.21	2684.59
		1582.75	2682.72
		1581.91	2684.48
		1582.53	2681.97
		1582.37	2682.94
		1582.1	2683.41
		1581.47	2683.16
		1582.19	2683.4
		1582.63	2684.7
		1583.11	2684.71
		1582.11	2685.16
		1580.95	2685.57
		1581.36	2684.77
		1579.72	2685.22
		1575.71	2680.89
		1578.55	2681.06
		1580.96	2685.76
		1582.44	2689.3
		1582.2	2690.59
		1582.49	2686.68
		1581.71	2686.91
		1584.34	2686.4
		1585.66	2690.44
		1583.9	2690.31
		1581.85	2693.23
		1586.06	2691.52
		1585.39	2686.8
		1584.94	2689.75
		1583.7	2686.6
		1583.98	2687.09
		1585.07	2685.59
		1582.24	2685.36
		1583.04	2685.42
		1584.09	2684.81
		1583.28	2684.08
		1584.79	2681.28
		1582.55	2681.09
		1581	2683.22
		1582.1	2682.5
		1580.52	2681.94
		1581.4	2684.29
		1580.73	2682.22
		1580.04	2684.88
		1580.4	2685.47
		1580.69	2684.79
		1581.82	2686.25
		1579.8	2685.34
		1580.13	2683.12
		1576.01	2678.38
		1576.72	2678.17
		1580.58	2685.72
		1582.71	2685.68
		1580.54	2688.41
		1582.46	2691.05
		1584.22	2689.03
		1583.53	2692.07
		1579.97	2689.07
		1586.22	2687.06
		1584.34	2682.43
		1579.69	2692.75
		1588.59	2691.31
		1582.18	2691.69
		1585.79	2683.09
		1587.76	2685.85
		1585.09	2685.82
		1587.67	2687.3
		1586.21	2684.68
		1585.45	2683.25
		1584.03	2682.72
		1582.74	2684.6
		1585	2684.31
		1583.67	2682.34
		1581.24	2682.96
		1583.29	2680.47
		1579.98	2682.8
		1580.88	2682.67
		1580.46	2682.98
		1580.63	2682.78
		1578.73	2684.56
		1580.3	2685.31
		1581.77	2685.65
		1580.56	2685.62
		1579.84	2685.75
		1579.59	2684.51
		1580.04	2684.42
		1575.89	2678.81
		1575.57	2681.58
		1579.6	2684.31
		1580.41	2684.93
		1580.92	2687.17
		1581.63	2690.31
		1582.48	2687.82
		1579.19	2687.55
		1581.06	2686.55
		1582.08	2691.04
		1583.61	2692.1
		1588.37	2689.04
		1586.33	2688.41
		1582.62	2694.12
		1583.62	2688.13
		1583.84	2689.85
		1582.54	2684.92
		1584.7	2687.94
		1585.69	2687.66
		1585.08	2687.03
		1584.43	2687.1
		1585.25	2686.73
		1584.05	2685.21
		1582.86	2684.36
		1582.46	2682.95
		1582.31	2682.35
		1582.08	2681.08
		1581.07	2682.77
		1580.72	2683.38
		1580.84	2682.79
		1579.45	2683.77
		1581.6	2683.85
		1579.69	2683.11
		1579.45	2685.27
		1580.5	2683.51
		1579.75	2681.69
		1579.84	2681.83
		1580.94	2684.36
		1579.3	2681.21
		1577.03	2678.33
		1575.08	2680.55
		1579.47	2684.91
		1580.4	2688.5
		1581.96	2689.76
		1585.72	2685.87
		1585.87	2689.63
		1582.95	2688.08
		1580.77	2688.27
		1580.59	2687.2
		1580.18	2690.72
		1582.08	2691.16
		1576.51	2689.21
		1583.53	2691.72
		1585.68	2693.35
		1579.06	2689.9
		1586.68	2690.3
		1588.4	2688.34
		1584.59	2685.59
		1584.15	2687.08
		1584.73	2684.58
		1584.41	2683.58
		1584.68	2683.21
		1582.25	2682.97
		1580.76	2683.5
		1580.58	2684.07
		1581.44	2683.77
		1581.89	2683.16
		1581.98	2683.25
		1580.72	2685.59
		1581.24	2685.42
		1580.26	2683.48
		1579.37	2682.9
		1581.09	2683.96
		1580.02	2684.98
		1580.3	2687.02
		1580.4	2685.09
		1579.17	2681.88
		1577.17	2679.67
		1577.26	2681.61
		1578.47	2682.96
		1579.47	2683.62
		1581.42	2685.55
		1582.24	2687.95
		1580.56	2685.37
		1578.73	2687.36
		1580.09	2687.73
		1580.63	2685.61
		1581.75	2686.68
		1583.02	2688.5
		1581.96	2690.18
		1582	2688.02
		1583.46	2691.44
		1583.05	2691.78
		1582.86	2686.67
		1584.35	2686.35
		1584.39	2688.14
		1585.7	2687.04
		1586.05	2686.01
		1585.15	2685.49
		1583.25	2685.53
		1582.66	2686.06
		1582.29	2684.77
		1580.82	2683.87
		1580.91	2683.4
		1580.59	2682.97
		1581.7	2684.52
		1580.86	2683.68
		1579.85	2683.47
		1580.34	2684.51
		1581.31	2685.49
		1580.29	2686.3
		1580.32	2685.87
		1581.72	2684.7
		1581.05	2685.51
		1579.91	2686.49
		1578.78	2685.5
		1577.86	2682.98
		1577.69	2679.81
		1578.27	2680.42
		1580.15	2684.28
		1580.5	2685.49
		1580.13	2685.07
		1579.28	2684.48
		1579.7	2684.94
		1580.46	2683.28
		1580.08	2682.02
		1579.01	2683.24
		1578.58	2683.17
		1578.7	2684.39
		1578.59	2684.02
		1579.35	2682.96
		1580.85	2684.85
		1583.13	2685.45
		1583.73	2684.57
		1585.31	2687.43
		1584.77	2685.95
		1583.02	2684.35
		1583.96	2683.17
		1583.09	2683.72
		1582.21	2682.19
		1581.03	2682.16
		1580.9	2683.43
		1581.02	2683.37
		1579.97	2683.83
		1579.6	2683.72
		1579.18	2682.81
		1578.17	2682.86
		1579.55	2683.93
		1580.62	2683.71
		1579.52	2684.79
		1578.93	2685.04
		1579.73	2683.52
		1579.88	2684.35
		1580.07	2685.11
		1580.32	2683.21
		1578.06	2682.14
		1575.5	2681.31
		1574.69	2679.57
		1576.69	2683.08
		1579.8	2685.9
		1580.77	2685.11
		1580.76	2684.75
		1580.07	2686.52
		1581.01	2687.22
		1580.79	2684.93
		1578.94	2685.46
		1579.91	2686.08
		1579.66	2685.83
		1579.33	2684.55
		1579.24	2687.82
		1581.13	2688.55
		1580.21	2686.5
		1583.15	2687.38
		1583.35	2687.25
		1583.38	2684.89
		1588.97	2689.43
		1585.53	2684.8
		1581.23	2684.77
		1579.1	2681.9
		1582.87	2683.55
		1583.11	2683.5
		1581.11	2682.4
		1580.66	2683.44
		1580.7	2683.49
		1579.85	2683.74
		1580.88	2683.62
		1579.53	2682.74
		1579.69	2682.63
		1580.46	2683.43
		1579.98	2684.4
		1580.85	2686.58
		1581.13	2684.61
		1580.59	2683.41
		1579.49	2685.73
		1579.22	2683.84
		1578.88	2684.12
		1578.21	2682.05
		1576.88	2680.54
		1578.36	2680.79
		1580.29	2684.67
		1580.77	2685.32
		1581.36	2686.37
		1581.35	2685.59
		1580.64	2688.01
		1581.51	2687.63
		1579.36	2684.58
		1582.78	2689.7
		1576.25	2688.87
		1577.58	2687.32
		1580.15	2688.24
		1580.93	2691.46
		1581.92	2688.96
		1585.19	2691.5
		1583.72	2693.82
		1588.43	2688.95
		1578.77	2683.2
		1581.56	2689.36
		1584.3	2687.85
		1583.64	2684.41
		1583.71	2684.21
		1583.45	2683.21
		1581.25	2685.13
		1580.88	2685.63
		1581.61	2685.05
		1581.62	2683.2
		1582.11	2683.88
		1580.35	2683.9
		1580.16	2684.24
		1579.61	2684.14
		1578.98	2684.08
		1578.61	2682.2
		1579.88	2684.67
		1580.15	2684.93
		1579.75	2683.14
		1577.87	2684.15
		1577.45	2685.75
		1579.38	2681.06
		1575.83	2679.89
		1577.98	2682.78
		1580.9	2686.19
		1580.94	2685.58
		1580.89	2685.11
		1581.28	2689.17
		1581.15	2687.53
		1579.21	2686.47
		1581.19	2684.68
		1579.05	2686.13
		1581.37	2693.38
		1583.19	2683.15
		1579.81	2688.6
		1580.45	2683.26
		1580.82	2686.57
		1582.47	2683.83
		1584.15	2693.63
		1579.24	2687.66
		1582.44	2688.37
		1584.25	2687.46
		1586.77	2685.17
		1580.8	2686.98
		1581.27	2684.75
		1581.96	2684.72
		1580.92	2683.27
		1581.12	2683.98
		1580.02	2683.69
		1580.53	2682.9
		1579.85	2683.96
		1579.81	2685.21
		1580.09	2684.55
		1580.41	2683.83
		1579.64	2682.72
		1578.7	2683.6
		1578.56	2684.5
		1578.71	2683.15
		1578.25	2685.34
		1576.72	2684.8
		1577.77	2684.59
		1575.68	2679.6
		1576.03	2679.49
		1577.58	2679.66
		1580.4	2685.09
		1579.06	2687.83
		1580.46	2686.82
		1581.36	2685.93
		1583.84	2687.32
		1582.3	2688.52
		1582.12	2686.03
		1582.51	2682.34
		1577.33	2680.23
		1576.74	2682.37
		1577.42	2681.56
		1579.29	2683.46
		1579	2685.24
		1580.93	2683.62
		1580.57	2689.26
		1582.02	2686.42
		1585.81	2688.01
		1584.68	2687.51
		1582	2685.32
		1580.66	2683.66
		1580.47	2683.88
		1580.38	2682.45
		1579.14	2682.11
		1579.33	2683.27
		1580.25	2684.85
		1580.42	2684.11
		1579.3	2682.97
		1580	2683.44
		1579.87	2685.31
		1579.59	2684.32
		1579.12	2682.82
		1579.17	2682.69
		1579.86	2683.96
		1577.34	2683.64
		1578.34	2683.22
		1575.93	2681.84
		1575.93	2677.56
		1576.12	2681.27
		1578.71	2683.82
		1578.98	2686.83
		1579.52	2687.5

## Sheet: Figure 3g
Figure 3g
		Pos G (cm-1)	Pos 2D (cm-1)
	GPL	1578.24	2679.24
		1577.81	2678.56
		1577.28	2677.45
		1577.09	2677.34
		1577.19	2679.9
		1578.18	2682.09
		1577.35	2680.01
		1574.43	2677.36
		1573.02	2675.71
		1573.5	2676.46
		1574.87	2677.77
		1575.04	2677.5
		1575.48	2677.79
		1576.12	2679.14
		1576.21	2678.14
		1577.28	2677.57
		1577.11	2677.92
		1576.5	2677.01
		1576.39	2676.44
		1577.42	2678.09
		1579.06	2680.27
		1579.74	2681.58
		1579	2683.24
		1579.57	2683.25
		1579.94	2681.23
		1578.49	2680.22
		1575.68	2678.85
		1573.29	2675.58
		1571.14	2672.96
		1570.95	2672.33
		1571.98	2673.39
		1571.54	2673.11
		1571.73	2673.97
		1572.82	2674.57
		1574.29	2675.52
		1576.44	2677.95
		1569.91	2697.4
		1580.06	2688.78
		1581.01	2687.88
		1580.77	2686.35
		1580.21	2688.96
		1580.51	2688.4
		1581.09	2689.34
		1581.35	2690.1
		1582.22	2687.83
		1582.59	2685.28
		1582.09	2685.42
		1581.93	2686.81
		1581.42	2686.11
		1581.56	2686.4
		1581.12	2686.43
		1580.79	2684.93
		1580.19	2685
		1580.82	2684.28
		1581.09	2684.65
		1581.74	2685.56
		1581.39	2684.95
		1581.96	2684.9
		1581.66	2686.26
		1583.05	2686.45
		1583.72	2686.09
		1582.85	2687.41
		1583.08	2688.52
		1582.96	2686.54
		1582.38	2685.99
		1582.22	2683.89
		1581.02	2684.43
		1579.49	2683.46
		1578.64	2683.1
		1578.21	2682.56
		1576.59	2682.46
		1576.45	2681.9
		1575.65	2680.23
		1575.42	2681.34
		1575.97	2681.04
		1576.93	2678.67
		1575.93	2683.41
		1582.31	2692.24
		1581.84	2690.71
		1580.13	2690.76
		1581.19	2691.66
		1580.78	2691.58
		1581.53	2689.7
		1579.4	2686.3
		1579.34	2687.34
		1579.22	2686.28
		1579.69	2684.19
		1580.39	2687.01
		1580.96	2684.75
		1581.11	2684.28
		1579.26	2680.57
		1575.76	2679.3
		1578.06	2682.13
		1578.92	2681.57
		1578.63	2682.6
		1580.47	2683.76
		1581.08	2684.8
		1580.35	2683.67
		1580.09	2682.03
		1580.17	2681.78
		1580.72	2682.19
		1581.02	2683.24
		1580.73	2684.59
		1581.39	2683.72
		1582.13	2683.05
		1581.54	2682.53
		1580.7	2683.48
		1582.04	2681.98
		1579.82	2681.7
		1576.93	2680.56
		1576.8	2681.07
		1575.84	2678.09
		1575.71	2679.57
		1575.45	2679.2
		1574.8	2677.15
		1574.89	2675.51
		1576.08	2680.18
		1583.7	2689.93
		1583.77	2693.89
		1582.55	2696.13
		1578.9	2695.41
		1582.99	2695.19
		1582.14	2694.77
		1580.74	2692.48
		1580.23	2690.76
		1579.87	2691.02
		1580.74	2690.58
		1581.44	2685.94
		1582.3	2685.06
		1582.99	2686.07
		1580.98	2683.25
		1578.05	2679.67
		1577.55	2679.15
		1578.78	2682.15
		1577.77	2681.19
		1579.25	2679.72
		1580.21	2683.32
		1579.83	2682.7
		1579.97	2681.69
		1578.42	2681.09
		1578.2	2682.39
		1580.43	2682.59
		1580.91	2678.44
		1581.22	2650.9
		1581.48	2682.85
		1579.27	2682.39
		1578.74	2679.6
		1579.95	2681.49
		1579.59	2683.56
		1579.3	2681.55
		1578.86	2678.55
		1576.56	2677.39
		1576.86	2676.54
		1576.34	2678.09
		1574	2677.38
		1573.5	2673.28
		1573.53	2676.42
		1583.33	2691.9
		1581.89	2692.02
		1581.63	2695.81
		1581.22	2693.56
		1580.84	2689.13
		1579.61	2689.73
		1579.92	2692.48
		1582.49	2690.33
		1581.62	2688.1
		1581.97	2685.41
		1581.45	2683.1
		1582.16	2683.43
		1581.78	2684.27
		1581.27	2681.78
		1579.61	2681.63
		1580.14	2681.51
		1580.05	2682.89
		1579.73	2683.36
		1581.48	2683.54
		1581.46	2683.69
		1581.05	2682.57
		1579.65	2681.75
		1579.68	2682.53
		1580.57	2683.97
		1580.62	2683.41
		1580.84	2683.41
		1580.97	2683.23
		1580.13	2684.05
		1579.86	2683.28
		1580.32	2682.18
		1581.22	2681.91
		1580.97	2682.24
		1579.25	2680.71
		1578.58	2680.24
		1577.97	2679.44
		1577.02	2677.87
		1575.83	2676.81
		1575.76	2677.49
		1575.23	2675.69
		1575.88	2677.73
		1583.55	2689.63
		1582.13	2690.11
		1580.82	2692.16
		1580.63	2691.65
		1580.61	2690.19
		1580.76	2691
		1582.29	2689.25
		1581.92	2686.07
		1580.81	2685.86
		1580.92	2685.21
		1581.53	2684.17
		1582.19	2683.44
		1581.87	2682.54
		1580.84	2680.65
		1580.45	2679.81
		1579.52	2680.96
		1579.5	2681.35
		1580.52	2682.3
		1581.7	2682.83
		1581.89	2681.99
		1580.6	2680.96
		1580.15	2680.5
		1579.31	2680.78
		1579.76	2682.36
		1581.54	2682.54
		1581.13	2668.15
		1580.05	2671.68
		1577.92	2682.15
		1576.91	2680.21
		1578.61	2681.23
		1579.13	2682.81
		1579.77	2684.11
		1579.56	2682.39
		1579.04	2680.36
		1578.78	2680.23
		1578.64	2679.95
		1578.66	2680.69
		1578.12	2679.27
		1576.42	2677.39
		1577.73	2682.06
		1581.18	2690.76
		1580.52	2689.74
		1581.16	2690.44
		1581.48	2691.85
		1580.7	2690.19
		1579.98	2688.21
		1580.74	2687.99
		1582.04	2687.29
		1581.34	2684.75
		1582.02	2682.55
		1582.23	2681.44
		1581.3	2681.86
		1581.48	2681.06
		1581.42	2680.62
		1580.35	2678.81
		1580.78	2677.68
		1581.34	2679.71
		1580.53	2681.3
		1579.61	2680.37
		1579.25	2680.92
		1579.1	2679.06
		1578.54	2679.08
		1579.46	2681.87
		1579.54	2683.43
		1579.42	2682
		1577.98	2682.5
		1577.76	2683.27
		1578.73	2682.09
		1578.93	2681.92
		1578.98	2681.82
		1579.97	2682.79
		1580.07	2684.62
		1578.84	2682.02
		1578.91	2683.38
		1580.79	2684.2
		1581.12	2682.89
		1580.9	2682.99
		1580.59	2683.88
		1578.08	2681.18
		1577.29	2683.89
		1581.08	2692.27
		1580.49	2690.51
		1580.77	2689.91
		1581.58	2689.93
		1579.91	2688.95
		1579.97	2687.87
		1581.52	2686.74
		1582.7	2686.56
		1583.62	2682.83
		1582.56	2682.19
		1581.4	2682.43
		1577.61	2679.8
		1577.21	2677.67
		1577.38	2678.12
		1579.14	2679.81
		1580.09	2681.05
		1581.8	2683.73
		1582.17	2682.48
		1580.54	2682.03
		1579.83	2681.06
		1578.78	2680.52
		1576.72	2681.72
		1576.82	2682.82
		1578.79	2681.7
		1579.75	2681.85
		1579.91	2683.84
		1580.27	2685.06
		1579.28	2685.14
		1579.66	2684.58
		1579.12	2685.07
		1580.04	2684.09
		1580.11	2682.7
		1579.17	2682.46
		1579.68	2683.41
		1580.08	2684.6
		1580.02	2682.22
		1580.96	2682.59
		1580.27	2681.53
		1578.9	2680.73
		1579.05	2679.36
		1578.82	2689.51
		1580.37	2689.11
		1580.36	2691.14
		1580	2689.01
		1579.9	2689.4
		1581.39	2687.05
		1580.88	2685.73
		1581.19	2687.43
		1580.77	2686.18
		1582.06	2684.67
		1582.97	2680.72
		1581.03	2681.03
		1579.85	2682.28
		1579.51	2682.73
		1581.11	2680.89
		1582.85	2680.98
		1583.71	2681.45
		1583.19	2682.8
		1582.72	2681.89
		1579.56	2680.37
		1578.69	2681.91
		1579.93	2681.84
		1577.56	2681.8
		1577.74	2680.99
		1578.16	2680.24
		1578.81	2683.09
		1581.15	2684.96
		1581.04	2686.39
		1581.16	2684.79
		1580.76	2684.88
		1581.15	2683.67
		1579.25	2683.09
		1578.2	2682.7
		1578	2681.92
		1578.04	2682.84
		1578.17	2683.38
		1578.19	2681.65
		1576.59	2679.01
		1576.12	2678.05
		1578.37	2682.22
		1580.78	2689.09
		1579.75	2689.83
		1580.72	2690.06
		1579	2686.22
		1580.46	2687.9
		1579.53	2687.76
		1579.93	2685.9
		1581.06	2685.76
		1580.45	2688.05
		1581.33	2684.88
		1580.28	2680.93
		1580.77	2683.05
		1582.58	2681.9
		1581.74	2681.86
		1579.29	2678.04
		1580.68	2680.75
		1581.15	2680.03
		1583.59	2682.68
		1581.72	2680.85
		1581.39	2683.06
		1578.9	2679.82
		1577.44	2679.33
		1575.69	2677.73
		1575.89	2675.56
		1574.91	2679.94
		1576.54	2680.66
		1578.72	2683.71
		1579.52	2682.68
		1580.3	2686.74
		1582.1	2686.49
		1579.6	2682.28
		1580.28	2683.1
		1580.08	2683.57
		1578.57	2682.16
		1579.52	2680.29
		1579.27	2681.39
		1580.41	2684.61
		1579.96	2683.09
		1580.81	2681.42
		1578.9	2682.59
		1581.12	2688.71
		1581.24	2688.21
		1581.13	2690.13
		1581.61	2687.85
		1579.36	2689.29
		1580.1	2687.37
		1580.66	2684.26
		1581.49	2684.63
		1580.46	2683.11
		1581.11	2682.73
		1581.9	2680.79
		1581.29	2680.41
		1576.46	2678.77
		1577.73	2679.39
		1578.96	2680.91
		1580.56	2681.59
		1580.17	2682.4
		1580.88	2682.48
		1580.25	2681.98
		1578.91	2681.76
		1576.05	2679.78
		1576.19	2679.53
		1575.43	2678.61
		1575.2	2679.4
		1575	2678.43
		1575.5	2679.75
		1576.73	2682.45
		1578	2683.44
		1579.01	2685.29
		1579.32	2686.78
		1579.43	2683.96
		1578.68	2682.53
		1577.74	2682.26
		1577.93	2680.84
		1576.93	2678.82
		1578.61	2679.45
		1578.54	2679.96
		1579.03	2680.13
		1578.09	2679.42
		1578.08	2680.14
		1581.07	2689.07
		1581.25	2688.77
		1581.95	2686.44
		1580.55	2686.96
		1578.43	2686.72
		1579.71	2684.59
		1581.28	2684.44
		1581.11	2684.31
		1580.65	2685.11
		1578.71	2683.02
		1576.64	2679.46
		1577.53	2679.98
		1578.94	2682.79
		1580.96	2682.6
		1581.7	2680.88
		1580.5	2680.64
		1578.47	2679.16
		1575.99	2677.67
		1574.9	2676.86
		1574.97	2678.76
		1576.09	2678.56
		1575.66	2677.03
		1575.16	2677.92
		1575.19	2678.53
		1574.89	2678.69
		1575.51	2680.3
		1576.61	2682.11
		1576.43	2681.69
		1576.86	2681.6
		1578.09	2682.76
		1579.13	2683.38
		1579.9	2683.29
		1579.29	2683.48
		1578.16	2680.73
		1577.88	2679.11
		1577.86	2679.82
		1577.81	2679.6
		1578.37	2678.71
		1576.28	2676.16
		1576.9	2678.92
		1582.05	2687.6
		1581.08	2685.58
		1581.52	2686.48
		1582.13	2686.97
		1581.09	2685.8
		1579.06	2685.52
		1579.65	2685.13
		1580.72	2683.29
		1581.41	2684.08
		1581.47	2684.78
		1581.31	2685.84
		1580.99	2685.47
		1582.32	2685.72
		1584	2684.73
		1583.07	2685.15
		1582.93	2684.9
		1583.96	2684.33
		1582.95	2686.51
		1579.98	2684.34
		1578.62	2683.23
		1578.35	2681.64
		1576.36	2681.5
		1575.67	2679.29
		1575.98	2678.72
		1575.54	2679.34
		1575.12	2679.68
		1575.92	2680.92
		1577.82	2683.18
		1579.39	2683.96
		1580.04	2684.8
		1580.29	2686.24
		1580.05	2683.47
		1579.27	2681.05
		1578.18	2680.12
		1577.7	2679.55
		1577.3	2678.12
		1577.52	2678.15
		1576.53	2678.26
		1575.41	2675.99
		1577.75	2681.37
		1582.68	2686.44
		1582.46	2687.62
		1582.36	2687.55
		1581.12	2686.49
		1581.52	2684.9
		1580.57	2685.33
		1580.56	2685.69
		1580.49	2685.97
		1581.02	2683.13
		1581.2	2684.13
		1580.5	2684.54
		1582.08	2681.82
		1583.69	2682.6
		1583.22	2681.11
		1583.27	2681.51
		1584.09	2685.78
		1584.97	2686.91
		1584.08	2687
		1581.92	2684.51
		1577.93	2681.57
		1576.05	2676.8
		1575.18	2677.79
		1573.83	2677.59
		1576.31	2678.1
		1575.85	2678.3
		1575.3	2677.81
		1576.61	2681.14
		1576.89	2679.07
		1577.56	2679.63
		1579.19	2683.87
		1580.5	2682.89
		1578.94	2682.32
		1577.74	2680.08
		1576.85	2678.79
		1577.07	2677.36
		1575.9	2676.15
		1575.64	2677.71
		1576.38	2676.54
		1574.44	2674.96
		1577.54	2681.15
		1581.33	2688.24
		1582.6	2688.19
		1580.92	2690.73
		1582.56	2688.96
		1583.84	2687.06
		1579.03	2685.6
		1576.15	2682.3
		1578.88	2683.02
		1576.8	2684.51
		1580.93	2685.39
		1582.17	2685.65
		1582.65	2682.33
		1581.42	2681
		1582.34	2681.22
		1584.36	2682.67
		1582.51	2683.33
		1582.46	2683.77
		1583.59	2686.25
		1581.8	2687.13
		1580.93	2687.36
		1580.03	2687.39
		1580.46	2687.88
		1581.07	2686.33
		1579.76	2687.36
		1578.75	2685.69
		1579.25	2682.64
		1577.99	2680.31
		1578.07	2681.89
		1579.67	2683.82
		1580.82	2682.53
		1579.9	2682.27
		1578.28	2679.93
		1577.81	2679.09
		1575.87	2675.82
		1574.43	2674.2
		1574.78	2676.87
		1576.05	2678.91
		1575.63	2678.22
		1575.73	2676.29
		1577	2679.59
		1582.82	2689.18
		1582.57	2691.39
		1582.63	2691.05
		1581.39	2690.66
		1581.35	2690.26
		1580.78	2692.15
		1582.29	2690.4
		1580.21	2692.24
		1582.16	2687.87
		1582.51	2685.44
		1580.47	2683.76
		1581.81	2682.47
		1582.22	2681.64
		1581.72	2680.99
		1580.63	2681.38
		1578.48	2682.82
		1577.64	2681.05
		1577.8	2681.1
		1577.8	2683.49
		1578.71	2688.43
		1580.21	2689.32
		1580.81	2688.32
		1580.42	2688.94
		1580.4	2686.47
		1579.68	2684.92
		1577.74	2682.04
		1577.26	2681.65
		1576.57	2681.5
		1577.62	2678.48
		1576.49	2677.09
		1576	2676.31
		1577.29	2676.61
		1576.85	2676.54
		1576.06	2674.29
		1574.48	2673.69
		1573.48	2674.26
		1573.98	2674.82
		1573.68	2675.41
		1574.16	2675.98
		1576.62	2678.71
		1582.59	2686.93
		1583.07	2688.18
		1583.28	2690.08
		1584.03	2689.14
		1582.14	2691.66
		1582.05	2690.27
		1581.25	2688.35
		1580.54	2687.09
		1581.08	2687.01
		1580.35	2685.86
		1580.7	2684.75
		1581.65	2684.49
		1582.56	2684.95
		1583.29	2686
		1581.11	2684.44
		1579.38	2682.62
		1578.72	2681.67
		1578.79	2682.94
		1579.32	2684.95
		1580	2687.16
		1580.14	2687.46
		1580.79	2688.2
		1580.7	2689.01
		1580.74	2689
		1581.75	2687.01
		1579.9	2683.86
		1576.59	2679.87
		1575.3	2676.81
		1574.79	2677.09
		1574.74	2677.13
		1575.49	2676.56
		1574.96	2677.15
		1574.15	2676.97
		1574.17	2676.64
		1574.87	2677.57
		1575.57	2677.14
		1575.85	2676.91
		1575.46	2678.2
		1575.6	2677.1
		1577.35	2681.01
		1582.1	2687.93
		1583.56	2688.07
		1583.29	2688.91
		1583.31	2690.23
		1584.64	2689.57
		1580.32	2687.21
		1577.29	2685.88
		1577.51	2686.47
		1579.11	2683.91
		1579.88	2681.96
		1581.58	2682.5
		1581.85	2683.79
		1581.31	2683.79
		1582.14	2681.25
		1580.14	2679.93
		1578.26	2680.29
		1578.2	2680.96
		1578.34	2682.86
		1580.1	2685.75
		1580.9	2686.99
		1580.62	2688.06
		1579.13	2687
		1579.55	2686.55
		1580.73	2687.31
		1580.07	2687.77
		1578.92	2685.55
		1578.62	2684.19
		1578.64	2683.58
		1577.23	2681.19
		1576.88	2679.39
		1577.39	2679.87
		1577.55	2681
		1577.56	2679.05
		1576.42	2678.1
		1575.6	2677.61
		1575.5	2677.2
		1575.34	2676.8
		1574.98	2676.05
		1575.72	2675.96
		1578.18	2679.46
		1580.79	2684.88
		1581.01	2687.98
		1581.23	2687.45
		1581.17	2685.29
		1579.23	2684.11
		1578.66	2682.56
		1577.51	2683.91
		1578.17	2686.16
		1579.48	2684.54
		1579.65	2682.1
		1579.95	2683.17
		1580.73	2683.93
		1580.73	2683.4
		1578.97	2682.31
		1577.99	2680.14
		1578.06	2682.25
		1579.37	2683.51
		1579.71	2685.3
		1580.47	2686.43
		1580.66	2687.42
		1581.41	2689.57
		1582.2	2690.56
		1581.79	2692.19
		1580.97	2691.46
		1580.24	2686.92
		1578.79	2685.53
		1578.89	2682.56
		1577.01	2679.3
		1575.36	2679.9
		1575.53	2679.09
		1576.01	2677.26
		1576.49	2677.05
		1576.49	2677.03
		1576.2	2677.54
		1575.28	2675.87
		1574.62	2675.4
		1574.51	2675.78
		1574.36	2674.93
		1575.29	2675.84
		1576.11	2679.41
		1580.22	2687.6
		1581.15	2687.83
		1580.78	2688.94
		1581.34	2691.3
		1582.72	2687.79
		1583.04	2686.35
		1581.81	2685.31
		1579.9	2683.01
		1578.55	2682.35
		1578.76	2682.7
		1578.85	2683.47
		1578.65	2683.63
		1578.62	2683.83
		1578.12	2683.23
		1577.33	2681.84
		1578.44	2680.76
		1579.79	2682.91
		1581.12	2686.2
		1582.38	2689.81
		1582.97	2689.76
		1581.94	2689.13
		1578.25	2689.14
		1581.03	2689.02
		1584.23	2689.83
		1582.75	2687.11
		1579.14	2685.11
		1575.59	2679.73
		1574.54	2678.04
		1574.31	2676.52
		1573.55	2675.85
		1573.27	2674.73
		1573.66	2676.33
		1574.97	2678.18
		1577.27	2677.4
		1576.1	2678.72
		1576.09	2677.57
		1576.72	2677.31
		1575.79	2676.24
		1575.54	2676.14
		1575.5	2678.77
		1579.76	2687.35
		1581.48	2686.18
		1581.67	2689.61
		1581.48	2689.77
		1579.94	2688.96
		1581.13	2687.27
		1581.29	2687.87
		1581	2684.71
		1580.04	2683.44
		1579.54	2682.94
		1578.64	2682.58
		1579.01	2683.51
		1581.64	2686.18
		1581.34	2685.48
		1581.28	2684.96
		1582.31	2685.08
		1580.64	2685.21
		1582.3	2684.73
		1581.06	2686.88
		1582.95	2691.06
		1583.55	2690.63
		1584.09	2688.76
		1584.5	2687.5
		1584.28	2689.33
		1581.69	2689.4
		1579.73	2685.47
		1579.01	2680.63
		1577.22	2680.51
		1578.19	2678.24
		1575.94	2678.37
		1577.55	2680.32
		1577.14	2677.05
		1576.92	2676.75
		1576.54	2677.8
		1574.33	2676.62
		1575.32	2675.2
		1575.07	2674.49
		1574.04	2675.11
		1574.54	2676.02
		1575.05	2677.33
		1579.83	2686.45
		1582.45	2689.47
		1582.12	2686.68
		1581.62	2691.21
		1581.02	2688.68
		1582.32	2686.95
		1582.51	2686.66
		1578.08	2683.94
		1578.19	2682.42
		1576.65	2682.87
		1577.53	2682.17
		1579.03	2685.89
		1581.2	2685.8
		1581.47	2685.14
		1580.15	2682.66
		1578.13	2679.81
		1578.59	2680.42
		1579.9	2683.65
		1582.4	2686.15
		1583.72	2688
		1583.33	2686.25
		1584.64	2686.3
		1582.72	2685.69
		1581.06	2683.23
		1579.65	2684.02
		1580.4	2684.15
		1577.37	2684.62
		1577.21	2680.66
		1576.68	2682.01
		1577.86	2681.78
		1577.41	2680.77
		1576.31	2677.68
		1575.56	2675.79
		1576.16	2676.33
		1576.68	2676.83
		1576.63	2676.4
		1575.63	2676.89
		1575.4	2676.76
		1576.46	2675.39
		1577.09	2677.62
		1580.53	2691.52
		1580.12	2688
		1582.1	2687.76
		1581.55	2689.44
		1582.18	2687.9
		1581.04	2691.18
		1580.38	2686.16
		1579.52	2683.2
		1578.09	2683.49
		1577.04	2682.75
		1576.29	2679.65
		1575.7	2677.99
		1576.04	2678.4
		1576.5	2678.27
		1575.93	2678.2
		1576.18	2680.55
		1577.19	2681.21
		1579.92	2685.35
		1582.26	2686.32
		1583.08	2685.61
		1582.28	2686.36
		1583.49	2684.38
		1583.55	2684.31
		1581.93	2685.43
		1579.62	2683.46
		1577.52	2678.63
		1576.96	2677.67
		1577.33	2679.05
		1578.43	2680.95
		1578.82	2682.12
		1578.62	2682.62
		1579.38	2681.65
		1578.54	2679.28
		1577.27	2678.68
		1576.37	2676.69
		1575.74	2676.91
		1575.1	2675.68
		1574.55	2676.37
		1575.64	2675.96
		1577.73	2678.53
		1581.7	2687.51
		1581.53	2688.49
		1581.37	2688.81
		1581.14	2690.68
		1580.84	2689.08
		1581.4	2688.86
		1581.41	2686.34
		1580.45	2685.19
		1579.65	2685.04
		1578.24	2684.24
		1578.41	2683.53
		1580.53	2684.55
		1580.91	2684.72
		1581.37	2685.18
		1581.76	2685.45
		1581.24	2684.66
		1582.93	2684.56
		1583.81	2685.16
		1583.12	2683.99
		1581.47	2684.1
		1580.23	2681.32
		1579.57	2681.21
		1579.1	2681.99
		1578.77	2681.57
		1578.31	2680.58
		1577.95	2678.77
		1577.8	2680.68
		1577.38	2681.01
		1577.58	2679.65
		1577.28	2679.4
		1576.65	2677.03
		1576.2	2676.8
		1576.74	2679.02
		1576.94	2678.72
		1575.46	2676.37
		1575.37	2676.27
		1575.41	2675.46
		1574.72	2676.56
		1575.19	2676.39
		1576.08	2678.88
		1579.77	2687.13
		1580.81	2687.9
		1581.85	2688.9
		1582.22	2689.98
		1581.36	2690.49
		1579.63	2687.75
		1578.7	2684.83
		1578.73	2683.93
		1578.14	2681.95
		1577.34	2681.27
		1578.05	2681.27
		1578.86	2681.44
		1579.63	2683.25
		1580.97	2684.07
		1581.43	2683.62
		1580.59	2683.86
		1580.86	2683.77
		1580.39	2684.11
		1579.47	2683
		1580.3	2681.08
		1581.42	2681.6
		1581.26	2682.49
		1581	2682.35
		1580.27	2681.1
		1579.36	2681.62
		1578.27	2681.45
		1577.8	2679.73
		1577.8	2678.02
		1576.65	2677.47
		1575.78	2677.93
		1575.71	2679.23
		1576.54	2679.39
		1576.66	2677.46
		1576.5	2676.11
		1575.78	2676.19
		1574.83	2676.64
		1575.22	2676.22
		1575.2	2676.91
		1573.94	2676.95
		1576.06	2681.2
		1579.33	2688.53
		1580.45	2689.66
		1580.88	2690.98
		1580.22	2688.72
		1580.66	2686.94
		1580.69	2686.13
		1579.28	2683.42
		1577.44	2681.14
		1576.14	2678.76
		1576.14	2678.13
		1577.34	2679.88
		1578.64	2680.85
		1579.33	2682.28
		1579.13	2683.9
		1580.68	2685.23
		1580.52	2684.27
		1581.85	2685.5
		1581.6	2684.33
		1581.39	2684.36
		1581.45	2685.83
		1581.26	2683.68
		1580.75	2682.44
		1579.7	2681.81
		1579.12	2681.94
		1578.57	2683.13
		1577.21	2679.57
		1576.6	2679.15
		1575.76	2675.9
		1576.03	2675.74
		1576.39	2678.35
		1577.36	2679
		1577.31	2679.64
		1577.98	2676.64
		1577.47	2676.98
		1577.09	2677.5
		1577.04	2676.63
		1576.19	2676.54
		1576.66	2676.72
		1575.81	2677.95
		1576.08	2679.32
		1578.7	2684.9
		1580.1	2686.21
		1581.52	2688.43
		1580.73	2689.39
		1580.37	2687.19
		1578.26	2683.34
		1576.87	2681.33
		1577.23	2678.04
		1575.6	2677.71
		1574.55	2678.86
		1575.58	2677.23
		1577.78	2677.66
		1577.47	2678.41
		1577.49	2680.77
		1578.27	2679.76
		1580.1	2681.48
		1580.96	2685.98
		1580.87	2685.2
		1580.72	2683.78
		1581.05	2683.94
		1580.43	2683.07
		1581.34	2680.99
		1580.19	2679.29
		1578.35	2677.81
		1575.96	2679.48
		1577.69	2678.5
		1577.5	2679.03
		1577.18	2679.66
		1576.03	2676.31
		1576.95	2676.85
		1578.65	2679.7
		1578.46	2680.07
		1578.18	2679.48
		1578.51	2679.25
		1578.56	2678.77
		1577.14	2678.12
		1576.28	2678.65
		1575.82	2676.72
		1574.98	2675.47
		1574.83	2675.65
		1575.68	2679.97
		1577.11	2682.82
		1578.95	2683.74
		1579.43	2686.22
		1581.9	2689.14
		1580.48	2688.52
		1579.9	2683.54
		1579.32	2682.51
		1578.18	2681.04
		1577.08	2677.28
		1577.72	2677.81
		1577.32	2677.53
		1578.47	2678.94
		1577.86	2679.12
		1579.02	2680.84
		1580.63	2684.33
		1582.82	2684.04
		1582.89	2662.73
		1581.75	2683.11
		1576.77	2678.74
		1576.09	2678.66
		1577.28	2676.42
		1574.45	2675.94
		1574.48	2677.8
		1575.29	2676.73
		1576.04	2675.91
		1576.09	2677.2
		1576.2	2676.59
		1576.54	2676.95
		1576.02	2677.49
		1577.56	2677.63
		1579.37	2680.48
		1578.68	2679
		1577.46	2678.87
		1577.34	2675.17
		1576.18	2676.31
		1575.15	2677.21
		1575.14	2675.64
		1574.52	2676.62
		1577.05	2677.16
		1579.62	2685.69
		1580.04	2686.46
		1581.22	2688.96
		1581.19	2690.42
		1581.61	2688.86
		1582.05	2686.12
		1578.66	2682.46
		1579.68	2681.26
		1579.56	2680.54
		1576.3	2678.11
		1577.09	2680.31
		1578.33	2679.32
		1578.07	2679.28
		1578.2	2679.17
		1580.1	2682.78
		1581.66	2683.16
		1582.27	2684.87
		1583.51	2684.11
		1582.22	2683.36
		1579.41	2678.95
		1577.49	2676.57
		1577.14	2676.93
		1576.17	2677.77
		1575.34	2677.1
		1575.99	2676.06
		1575.59	2676.01
		1575.81	2675.55
		1576.55	2676.53
		1576.94	2677.7
		1577.57	2678.93
		1578.21	2679.65
		1577.83	2680.94
		1578.11	2679.73
		1577.45	2678.63
		1576.22	2676.64
		1576.01	2676.53
		1575.63	2674.79
		1574.41	2674.81
		1574.23	2675.96
		1576.3	2680.9
		1580.26	2685.79
		1582.21	2689.19
		1582.77	2691.52
		1581.76	2690.82
		1582.13	2688.77
		1582.57	2687.08
		1582.63	2687.02
		1581.58	2685.06
		1581.32	2682.11
		1579.73	2679.99
		1576.29	2677.95
		1577.17	2678.85
		1577.25	2679.98
		1577.45	2680.68
		1579.05	2683
		1582.31	2684.78
		1582.24	2684.62
		1581.86	2684.86
		1581.43	2683.99
		1581.27	2682.51
		1581.42	2682.54
		1581.36	2683.69
		1581.84	2684.96
		1582.33	2683.27
		1582.8	2683.33
		1582.67	2683.48
		1580.2	2681.39
		1579.28	2680.17
		1579.73	2680.08
		1579.32	2679.3
		1578.81	2679.82
		1578.67	2680.56
		1578.21	2678.73
		1576.66	2676.29
		1575.46	2675.42
		1574.94	2675.49
		1574.16	2674.79
		1574.21	2674.42
		1575.12	2676.38
		1576.68	2680.03
		1579.67	2687.93
		1581.27	2689.42
		1582.23	2690.5
		1582.76	2691.82
		1583.22	2690.82
		1582.6	2689.21
		1581.46	2686.8
		1581.31	2684.29
		1580.58	2683.93
		1578.86	2681.1
		1578.31	2679.22
		1577.99	2679.64
		1577.65	2680.84
		1578.3	2681.76
		1578.79	2681.41
		1578.81	2680.35
		1578.5	2679.97
		1578.99	2680.52
		1579	2681.28
		1579.69	2681.26
		1580.01	2680.88
		1579.72	2680.64
		1580.11	2680.06
		1580.2	2680.17
		1580.87	2680.83
		1581.46	2681.09
		1580.81	2681.35
		1580.63	2681.72
		1580.12	2681.67
		1579.51	2680.25
		1579.5	2678.96
		1578.45	2679.17
		1578.4	2678.78
		1578.01	2676.67
		1576.02	2675.33
		1574.7	2674.3
		1575.63	2675.13
		1576.29	2676.71
		1576.19	2676.98
		1576.89	2679.38
		1580.07	2687.17
		1581.14	2689.27
		1582.03	2690.28
		1581.31	2688.98
		1581.47	2690.42
		1580.8	2690.86
		1579.88	2688.32
		1579.43	2683.44
		1578.36	2679.42
		1577.15	2678.99
		1576.96	2679.38
		1578.21	2680.55
		1578.58	2679.68
		1578.61	2679.41
		1577.87	2680.42
		1577.96	2681.05
		1578.48	2680.89
		1578.24	2678.83
		1577.8	2678.32
		1577.23	2678.46
		1577.51	2678.16
		1578.61	2679.13
		1578.93	2680.1
		1579.27	2679.66
		1577.11	2677.76
		1574.47	2675
		1574.99	2674.95
		1576.15	2677.32
		1576.73	2678.64
		1576.11	2677.29
		1576.82	2678.08
		1576.77	2677.03
		1576.09	2677.26
		1575.79	2677.85
		1575.38	2676.83
		1575.43	2677.01
		1576.71	2677.27
		1576.21	2677.31
		1575.35	2675.67
		1577.29	2679.01
		1579.99	2688.48
		1582.05	2690.01
		1582.83	2690.37
		1582.62	2691.97
		1582.5	2691.32
		1583.76	2690.27
		1582.5	2690.11
		1581.04	2688.95
		1580.26	2685.86
		1580.85	2686.26
		1581.82	2685.87
		1582.7	2685.58
		1582.96	2685.64
		1582.37	2683.45
		1580.55	2680.75
		1579.37	2679.38
		1579.52	2677.38
		1578.06	2678.24
		1577.42	2680.05
		1577.23	2678.14
		1578.01	2677.36
		1577.76	2677.5
		1577.42	2678.39
		1577.59	2679.11
		1576.66	2677.82
		1576.75	2679.9
		1577.5	2679.3
		1578.04	2679.8
		1577.97	2680.5
		1578.21	2679.94
		1577.51	2680.56
		1578.07	2679.42
		1577.89	2680.06
		1578.07	2679.28
		1578.55	2679.58
		1577.33	2679.1
		1576.92	2677.47
		1576.15	2676
		1574.8	2674.32
		1577.64	2679.01
		1581.85	2687.68
		1582	2688.61
		1582.91	2749.47
		1583.48	2706.46
		1582.98	2691.79
		1582.9	2693.12
		1582.98	2687.65
		1582.57	2689.31
		1581.78	2686.79
		1580.97	2684.85
		1580.54	2683.71
		1581.68	2682.36
		1581.53	2681.56
		1579.88	2681.76
		1578.44	2679.68
		1580.01	2678.71
		1580.52	2680.46
		1579.84	2679.22
		1579.48	2679.2
		1579.01	2678.45
		1578.82	2677.99
		1578.64	2678.96
		1577.69	2678.32
		1577.92	2677.94
		1577.35	2679.24
		1577.87	2678.14
		1578.08	2680.2
		1578.88	2679.84
		1577.6	2676.81
		1577.58	2678.36
		1577.04	2679.09
		1577.06	2676.76
		1576.44	2678.1
		1576.72	2677.65
		1574.55	2676.29
		1574.86	2676.8
		1577.19	2677.37
		1577.72	2676.62
		1574.71	2675.53
		1575.66	2679.97
		1581.7	2687.07
		1582.87	2689.75
		1583.06	2690.5
		1581.18	2689.54
		1582.21	2689.46
		1583.04	2688.45
		1582.15	2688.91
		1580.63	2687.42
		1581.18	2684.21
		1579.66	2682.34
		1580.41	2681.92
		1579.83	2683.88
		1580.46	2681.28
		1582.18	2681.85
		1582.86	2683.74
		1582.85	2679.31
		1582.44	2681.74
		1582.33	2682.79
		1581.97	2682.78
		1581.52	2684.41
		1579.9	2679.83
		1579.18	2678.84
		1578.2	2677.09
		1576.89	2674.12
		1576.16	2674.45
		1576.09	2677.59
		1576.75	2676.96
		1575.59	2675.22
		1575.79	2676.62
		1574.36	2675.66
		1574.52	2676.56
		1575.57	2678.26
		1577.79	2678.02
		1576.48	2678.62
		1576.52	2677.69
		1577.33	2678.74
		1576.47	2676.75
		1574.99	2677.04
		1574.05	2674.5
		1576.9	2677.99
		1581.97	2688.29
		1582.8	2688.3
		1582.32	2688.37
		1581.18	2689.99
		1580.06	2690.88
		1581.67	2685.76
		1580.47	2688.65
		1579.04	2684.29
		1579.33	2681.93
		1578.4	2679.78
		1578.87	2680.42
		1579.7	2679.53
		1580.27	2681.98
		1580.7	2681.75
		1583.2	2681.49
		1582.58	2679.56
		1582.2	2682.72
		1581.13	2679.54
		1582.81	2680.98
		1582.53	2683.05
		1581.87	2680.7
		1580.75	2679.79
		1579.02	2677.25
		1576.37	2676.29
		1578.22	2675.45
		1575.85	2674.84
		1576.37	2674.89
		1577.31	2676.7
		1576.89	2676.81
		1577.74	2680.65
		1578.3	2678.86
		1578.14	2679.16
		1577.67	2679.17
		1576.99	2678.66
		1575.17	2675.56
		1574.54	2676.77
		1575.67	2678.01
		1577.04	2674.75
		1575.8	2670.43
		1575.72	2678.13
		1578.2	2682.07
		1579.79	2686.59
		1581.22	2688.73
		1582.51	2688.87
		1581.67	2690.67
		1581.33	2685.79
		1580.19	2684.9
		1578.7	2684.79
		1579.23	2683.64
		1579.22	2681.96
		1579.54	2682.14
		1579.63	2681.77
		1580.83	2682.18
		1580.17	2679.08
		1581.62	2682.25
		1581.41	2682.82
		1580.36	2682.68
		1581.84	2681.51
		1580.46	2681.05
		1581.01	2684.52
		1581.2	2682.37
		1579.16	2678.02
		1579.37	2678.74
		1579.5	2680.14
		1578.64	2679.44
		1577.86	2679.48
		1578.14	2678.26
		1577.97	2678.08
		1578.24	2679.41
		1577.83	2678.31
		1578.11	2679.08
		1578.32	2676.8
		1577.34	2682.97
		1578.02	2691.75
		1577.05	2677.22
		1576.16	2675.38
		1575.03	2675.27
		1574.99	2676.36
		1575.09	2676.33
		1576.61	2678.24
		1580.42	2683.44
		1583.38	2687.15
		1583.63	2688.91
		1582.83	2688.56
		1582.33	2686.58
		1580.81	2688.21
		1581.47	2686.74
		1581.81	2686.67
		1581.52	2686.58
		1580.64	2685.21
		1580.63	2684.67
		1581.14	2684.35
		1581.97	2682.46
		1581.45	2680.71
		1579.11	2678.86
		1578.44	2679.06
		1578.94	2677.07
		1578.82	2676.66
		1578.9	2677.36
		1579.4	2677.75
		1579.96	2679.42
		1580.13	2680.38
		1580.21	2680.35
		1579.01	2679.49
		1577.97	2678.73
		1578.8	2678.82
		1579.84	2677.43
		1578.73	2677.95
		1577.67	2677.49
		1576.88	2677.71
		1575.32	2676.93
		1574.57	2676.1
		1574.97	2676.38
		1574.51	2675.48
		1573.94	2675.81
		1574.82	2676.54
		1575.62	2676.84
		1576.07	2676.37
		1575.91	2674.47
		1576.54	2676.26
		1580.36	2683.1
		1581.2	2686.25
		1580.7	2689.32
		1580.69	2687.97

## Sheet: Figure 4b
Figure 4b
		Temperature (oC)	Time (s)
	GPL-0	23	0
		24	10
		33	50
		37	150
		Temperature (oC)	Time (s)
	GPL-10	23	0
		29	10
		39	50
		46	150
		Temperature (oC)	Time (s)
	GPL-25	23	0
		31	10
		45	50
		49	150
		Temperature (oC)	Time (s)
	GPL-50	23	0
		35	10
		47	50
		51	150
		Temperature (oC)	Time (s)
	GPL-75	23	0
		35	10
		48	50
		54	150
		Temperature (oC)	Time (s)
	GPL-100	23	0
		35	10
		49	50
		54	150

[truncated: 13 more sheets: Figure 4c, Supplementary Figure 2b, Supplementary Figure 3, Supplementary Figure 4, Supplementary Figure 6b, Supplementary Figure 6c, Supplementary Figure 6d, Supplementary Figure 7, Supplementary Figure 9a, Supplementary Figure 9b, Supplementary Figure 9c, Supplementary Figure 12a, Supplementary Figure 12b]
